# Supplementary material for: Effect of Embryo Banking on U.S. National Assisted Reproductive Technology Live Birth Rates
Source: PLoS One. 2016 May 9;11(5):e0154620. doi: 10.1371/journal.pone.0154620 (PMC4861597; doi:10.1371/journal.pone.0154620)
Supplement: S1 Data — (XLS) [file pone.0154620.s001.xls]

## Sheet: Clinic Table Data Records
OrderID	PrevClinName1	PrevClinName2	ClinCityCode	ClinStateCode	IVF_Rate	ICSI_Rate	Unstimulated_Rate	Gest_Rate	PGD_Rate	Diag_TubalRate	Diag_OvulatoryRate	Diag_DORRate	Diag_EndometriosisRate	Diag_UterineRate	Diag_MaleRate	Diag_OtherRate	Diag_UnknownRate	Diag_ComboNoMaleRate	Diag_ComboMaleRate	TotNumberCycles	TotUsingFrozenEggs	MedicalDirector	FshNDCycle1	FshNDCycle2	FshNDCycle3	FshNDCycle4	FshNDCycle5	FshNDCycle6	FshNDCansRate1	FshNDCansRate2	FshNDCansRate3	FshNDCansRate4	FshNDCansRate5	FshNDCansRate6	FshNDEmbryosRate1	FshNDEmbryosRate2	FshNDEmbryosRate3	FshNDEmbryosRate4	FshNDEmbryosRate5	FshNDEmbryosRate6	FshNDImplant1	FshNDImplant2	FshNDImplant3	FshNDImplant4	FshNDImplant5	FshNDImplant6	FshNDeSETRate1	FshNDeSETRate2	FshNDeSETRate3
1	ALABAMA FERTILITY SPECIALISTS		BIRMINGHAM	ALABAMA	100%	50%	0%	0%	0%	27%	40%	15%	23%	7%	49%	15%	8%	21%	43%	75	2	Michael P. Steinkampf, MD	26	11	4	3	0	0	7.7	3 / 11	2 / 4	1 / 3			2.1	2.3	2.5	4.5			41.7	3 / 14	1 / 5	0 / 9			0.0	0 / 6	0 / 1
2	ART FERTILITY PROGRAM OF ALABAMA		BIRMINGHAM	ALABAMA	100%	80%	0%	<1%	2%	29%	17%	18%	29%	4%	52%	67%	4%	29%	44%	411	2	Virginia L. Houserman, MD	158	58	29	4	6	0	8.9	12.1	20.7	0 / 4	3 / 6		1.8	2.0	2.4	2.7	3.7		36.6	23.3	21.4	0 / 5	0 / 11		16.5	0.0	4.8
3	UNIVERSITY OF ALABAMA AT BIRMINGHAM	REPRODUCTIVE ENDOCRINOLOGY AND INFERTILITY	BIRMINGHAM	ALABAMA	100%	71%	0%	1%	0%	24%	9%	39%	16%	3%	41%	7%	5%	19%	22%	133	0	Gordon W. Bates, MD	46	20	11	3	0	0	4.3	0.0	3 / 11	0 / 3			1.8	2.1	2.8	3.0			34.6	33.3	18.2	0 / 6			20.9	1 / 16	0 / 7
4	HUNTSVILLE REPRODUCTIVE MEDICINE, PC		HUNTSVILLE	ALABAMA	100%	88%	0%	<1%	0%	29%	23%	39%	17%	6%	32%	9%	1%	32%	22%	157	0	Andrew J. Harper, MD	56	19	16	10	1	0	0.0	1 / 19	0 / 16	1 / 10	0 / 1		2.1	2.2	2.6	2.9	3.0		35.9	32.4	36.1	6 / 19	1 / 3		5.9	0 / 15	0 / 13
5	CENTER FOR REPRODUCTIVE MEDICINE		MOBILE	ALABAMA	100%	85%	0%	3%	1%	18%	16%	18%	22%	<1%	42%	12%	<1%	15%	15%	229	2	George T. Koulianos, MD	87	32	25	10	3	1	11.5	12.5	16.0	2 / 10	1 / 3	1 / 1	1.8	2.0	2.7	3.5	5.0		50.4	40.0	23.5	2 / 14	0 / 10		18.1	0.0	0 / 18
6	UNIVERSITY OF SOUTH ALABAMA IVF AND ART PROGRAM		MOBILE	ALABAMA	100%	96%	0%	0%	0%	32%	50%	43%	21%	43%	32%	7%	0%	50%	32%	32	0	Botros M. Rizk, MD	11	9	1	2	0	0	1 / 11	0 / 9	0 / 1	0 / 2			2.5	2.3	1.0	3.0			24.0	4.8	0 / 1	0 / 3			0 / 8	0 / 7
7	PENINSULA MEDICAL CENTER	JOHN NELS ANDERSON, MD	SOLDOTNA	ALASKA	100%	67%	0%	0%	0%	17%	14%	19%	7%	0%	47%	4%	19%	0%	26%	72	0	John N. Anderson, MD	29	9	10	2	0	1	0.0	0 / 9	1 / 10	0 / 2		0 / 1	2.9	2.0	2.3	3.0		1.0	6.2	1 / 16	1 / 16	0 / 6		0 / 1	0.0	0 / 7	0 / 7
8	TROCHÉ FERTILITY CENTERS		GLENDALE	ARIZONA	100%	94%	0%	<1%	4%	16%	17%	34%	9%	<1%	72%	4%	3%	5%	41%	242	0	Vladimir Troché, MD	61	25	24	21	4	1	3.3	0.0	4.2	14.3	0 / 4	1 / 1	2.0	2.2	2.6	3.4	2.7		33.0	17.8	14.3	6.8	1 / 8		11.3	0.0	0 / 16
9	ARIZONA REPRODUCTIVE MEDICINE SPECIALISTS		PHOENIX	ARIZONA	100%	59%	0%	0%	<1%	15%	21%	53%	6%	2%	47%	7%	5%	10%	35%	327	13	Drew V. Moffitt, MD	37	38	23	10	2	0	10.8	10.5	21.7	2 / 10	2 / 2		2.0	2.1	2.4	2.4			33.9	17.2	16.3	1 / 19			20.0	10.7	0 / 16
10	SOUTHWEST FERTILITY CENTER		PHOENIX	ARIZONA	100%	61%	0%	0%	0%	16%	10%	42%	26%	10%	30%	19%	3%	20%	28%	75	1	Sujatha Gunnala, MD	25	8	12	4	1	1	0.0	0 / 8	2 / 12	0 / 4	0 / 1	0 / 1	2.0	2.5	2.4	3.0	2.0	2.0	35.9	25.0	0.0	0 / 9	0 / 2	0 / 2	1 / 19	0 / 8	0 / 7
11	ADVANCED FERTILITY CARE		SCOTTSDALE	ARIZONA	100%	69%	0%	1%	10%	19%	10%	27%	8%	21%	54%	5%	12%	9%	36%	292	1	Frederick W. Larsen, MD	100	43	24	9	2	0	4.0	7.0	16.7	2 / 9	0 / 2		1.6	1.6	2.1	2.5	2.5		44.6	35.3	20.0	1 / 15	0 / 5		35.4	36.7	0 / 18
12	ARIZONA ASSOCIATES FOR REPRODUCTIVE HEALTH		SCOTTSDALE	ARIZONA	100%	69%	0%	<1%	<1%	5%	7%	34%	4%	2%	34%	6%	22%	3%	9%	297	0	Ketan S. Patel, MD	70	41	25	13	4	3	8.6	19.5	12.0	1 / 13	2 / 4	2 / 3	1.8	1.9	2.3	2.8	2.0	1.0	45.6	28.3	26.7	39.3	1 / 4	0 / 1	14.5	7.4	1 / 19
13	ARIZONA CENTER FOR FERTILITY STUDIES		SCOTTSDALE	ARIZONA	100%	100%	0%	0%	25%	15%	14%	24%	9%	4%	24%	15%	10%	4%	11%	226	0	Jay S. Nemiro, MD	3	1	0	0	0	0	0 / 3	0 / 1					2.0	3.0					2 / 6	0 / 3					0 / 3	0 / 1
14	FERTILITY CENTERS OF ARIZONA		SCOTTSDALE	ARIZONA	100%	100%	0%	3%	9%	18%	8%	28%	4%	0%	14%	2%	31%	2%	2%	53	0	Daniel F. Rychlik, MD	19	6	5	1	1	0	0 / 19	0 / 6	0 / 5	0 / 1	0 / 1		2.0	2.3	2.5	2.0	5.0		44.1	1 / 7	1 / 5	2 / 2	0 / 5		0 / 16	0 / 3	0 / 1
15	IVF PHOENIX		SCOTTSDALE	ARIZONA	100%	78%	0%	0%	4%	16%	2%	36%	0%	10%	48%	9%	1%	1%	19%	104	1	John L. Couvaras, MD	21	5	11	5	5	3	9.5	0 / 5	1 / 11	2 / 5	4 / 5	1 / 3	1.5	2.0	1.8	2.0	3.0	2.0	7 / 19	4 / 10	3 / 16	0 / 4	0 / 3	0 / 2	6 / 13	0 / 5	1 / 8
16	FERTILITY TREATMENT CENTER		TEMPE	ARIZONA	100%	97%	0%	0%	0%	4%	79%	32%	14%	8%	2%	19%	3%	46%	1%	763	0	Randall Craig, MD	16	3	7	1	3	0	0 / 16	0 / 3	0 / 7	1 / 1	0 / 3		2.1	2.3	1.9		1.0		24.2	2 / 7	0 / 13		0 / 2		2 / 16	0 / 3	1 / 6
17	ARIZONA CENTER FOR REPRODUCTIVE ENDOCRINOLOGY AND INFERTILITY		TUCSON	ARIZONA	100%	52%	0%	0%	2%	17%	12%	15%	51%	9%	17%	2%	3%	16%	8%	304	1	Timothy J. Gelety, MD	82	28	41	26	9	9	0.0	0.0	0.0	0.0	1 / 9	2 / 9	2.7	2.7	3.0	3.7	3.7	1.3	36.2	30.6	18.2	11.3	9.1	0 / 4	0.0	0.0	0.0
18	REPRODUCTIVE HEALTH CENTER		TUCSON	ARIZONA	100%	79%	0%	0%	3%	17%	10%	12%	17%	7%	51%	14%	6%	6%	24%	295	0	Scot M. Hutchison, MD	21	6	6	0	1	0	9.5	2 / 6	3 / 6		0 / 1		1.3	2.0	1.7		2.0		8 / 16	0 / 8	1 / 3		0 / 2		6 / 10	0 / 4	0 / 2
19	ARKANSAS FERTILITY CENTER	LITTLE ROCK FERTILITY CENTER	LITTLE ROCK	ARKANSAS	100%	48%	0%	<1%	2%	18%	15%	25%	10%	1%	21%	3%	30%	9%	11%	288	2	Dean M. Moutos, MD	115	35	23	4	4	0	3.5	2.9	0.0	0 / 4	1 / 4		1.7	2.3	2.1	1.7	4.0		39.1	31.7	22.2	0 / 5	1 / 8		21.7	3.7	0 / 19
20	LIFESTART FERTILITY CENTER		AGOURA HILLS	CALIFORNIA	100%	35%	0%	0%	18%	17%	13%	44%	4%	0%	30%	17%	9%	13%	13%	24	0	Anita P. Singh, MD	8	4	2	1	2	0	0 / 8	0 / 4	0 / 2	0 / 1	0 / 2		1.3	2.0	1.5	2.0	3.0		5 / 10	3 / 4	2 / 3	1 / 2	1 / 3		6 / 8	0 / 2	0 / 1
21	ALTA BATES IN VITRO FERTILIZATION PROGRAM		BERKELEY	CALIFORNIA	100%	84%	2%	4%	5%	2%	15%	45%	3%	5%	31%	15%	8%	6%	17%	146	0	Ryszard J. Chetkowski, MD	15	11	11	15	3	2	0 / 15	1 / 11	3 / 11	3 / 15	0 / 3	0 / 2	1.8	1.9	2.6	3.4	2.5	3.0	4.3	3 / 17	9.5	17.6	0 / 5	0 / 6	4 / 13	2 / 8	0 / 7
22	BEVERLY HILLS REPRODUCTIVE FERTILITY CENTER	CENTER FOR REPRODUCTION	BEVERLY HILLS	CALIFORNIA	>99%	96%	1%	2%	7%	13%	9%	49%	5%	4%	35%	14%	5%	8%	19%	378	2	Peyman Saadat, MD	69	44	51	27	18	15	0.0	0.0	2.0	0.0	0 / 18	0 / 15	2.6	2.8	2.8	2.4	3.1	2.4	34.7	31.0	23.3	18.8	4.4	0.0	0.0	0.0	2.2
23	CENTER FOR REPRODUCTIVE HEALTH & GYNECOLOGY	(CRH&G)	BEVERLY HILLS	CALIFORNIA	100%	53%	0%	1%	30%	22%	3%	49%	2%	0%	51%	32%	<1%	18%	35%	142	0	Sam Najmabadi, MD	14	12	24	11	7	5	0 / 14	0 / 12	12.5	2 / 11	2 / 7	2 / 5	1.9	2.0	2.3	1.4	2.0	1.0	50.0	50.0	32.6	4 / 13	1 / 4	1 / 2	2 / 13	1 / 10	0 / 18
24	SOUTHERN CALIFORNIA REPRODUCTIVE CENTER		BEVERLY HILLS	CALIFORNIA	100%	63%	0%	4%	39%	6%	10%	41%	6%	5%	21%	10%	13%	4%	7%	529	0	Mark W. Surrey, MD	47	28	73	33	14	5	0.0	3.6	12.3	3.0	1 / 14	0 / 5	1.5	1.8	1.8	2.3	2.5	5.0	81.1	36.0	41.2	5 / 16	4 / 15	1 / 5	40.9	4 / 13	9.5
25	FERTILITY CARE OF ORANGE COUNTY		BREA	CALIFORNIA	100%	63%	0%	0%	2%	18%	8%	38%	<1%	2%	21%	11%	16%	6%	7%	179	0	C. Terence Lee, MD	10	8	16	7	2	0	2 / 10	0 / 8	5 / 16	5 / 7	1 / 2		1.9	2.4	2.5	3.5	4.0		8 / 13	5 / 19	16.0	0 / 7	0 / 4		1 / 7	0 / 8	1 / 10
26	CENTRAL CALIFORNIA IVF PROGRAM	WOMEN'S SPECIALTY AND FERTILITY CENTER	CLOVIS	CALIFORNIA	100%	81%	0%	<1%	3%	11%	12%	47%	6%	0%	37%	0%	7%	4%	15%	231	0	H. Michael Synn, MD	78	37	26	7	3	2	5.1	16.2	15.4	1 / 7	1 / 3	2 / 2	2.0	2.2	2.5	2.8	3.0		52.7	21.7	31.8	3 / 17	0 / 6		4.4	0.0	0 / 18
27	CALIFORNIA IVF FERTILITY CENTER, INC.		DAVIS	CALIFORNIA	100%	65%	0%	<1%	4%	8%	10%	21%	8%	3%	34%	53%	5%	17%	21%	583	0	Ernest J. Zeringue, MD	91	34	42	11	8	0	1.1	0.0	0.0	1 / 11	2 / 8		2.0	2.0	2.3	2.1	2.0		25.7	45.2	13.7	2 / 19	1 / 7		5.0	6.9	2.9
28	CALIFORNIA CENTER FOR REPRODUCTIVE MEDICINE		ENCINITAS	CALIFORNIA	100%	95%	0%	16%	16%	5%	8%	48%	2%	19%	20%	31%	0%	23%	8%	83	0	Lori L. Arnold, MD	6	4	5	3	0	1	1 / 6	0 / 4	0 / 5	0 / 3		0 / 1	2.2	2.8	2.4	2.3		1.0	4 / 11	2 / 4	2 / 8	4 / 7		0 / 1	0 / 5	0 / 3	0 / 4
29	THE FERTILITY INSTITUTES-LOS ANGELES, NEW YORK, GUADALAJARA		ENCINO	CALIFORNIA	100%	96%	0%	7%	74%	3%	1%	19%	1%	3%	2%	73%	2%	4%	1%	121	0	Jeffrey Steinberg, MD	25	15	9	5	0	0	0.0	0 / 15	0 / 9	0 / 5			1.7	1.7	2.0	2.0			42.9	15.4	3 / 16	1 / 6			2 / 16	1 / 12	1 / 7
30	HRC FERTILITY-ENCINO		ENCINO	CALIFORNIA	100%	82%	0%	2%	9%	0%	0%	1%	1%	0%	<1%	<1%	97%	0%	0%	402	2	Michael A. Feinman, MD	62	50	45	22	22	5	1.6	4.0	4.4	4.5	18.2	1 / 5	2.3	2.3	2.4	2.8	3.3	3.0	44.9	49.4	34.8	14.6	0.0	0 / 6	11.3	9.1	4.8
31	ZOUVES FERTILITY CENTER		FOSTER CITY	CALIFORNIA	100%	50%	0%	25%	25%	6%	16%	35%	15%	5%	30%	9%	5%	8%	10%	746	3	Christo Zouves, MD	1	0	0	2	1	0	0 / 1			1 / 2	1 / 1		2.0			1.0			2 / 2			0 / 1			0 / 1
32	WEST COAST FERTILITY CENTERS		FOUNTAIN VALLEY	CALIFORNIA	100%	93%	3%	4%	23%	19%	22%	36%	10%	9%	28%	17%	4%	26%	16%	196	15	David G. Diaz, MD	30	13	11	12	4	3	3.3	0 / 13	0 / 11	0 / 12	1 / 4	2 / 3	1.6	1.7	1.8	2.2	3.3	6.0	32.3	30.0	1 / 9	1 / 11	0 / 10	0 / 6	5 / 15	4 / 13	0 / 5
33	XPERT FERTILITY CARE OF CALIFORNIA	MINH N. HO, MD, FACOG	FOUNTAIN VALLEY	CALIFORNIA	100%	67%	0%	0%	11%	16%	24%	40%	4%	8%	56%	4%	4%	4%	40%	25	0	Minh N. Ho, MD	4	2	2	0	1	0	0 / 4	0 / 2	0 / 2		0 / 1		2.3	2.0	2.0		4.0		4 / 9	1 / 4	1 / 4		0 / 4		0 / 4	0 / 2	0 / 1
34	KAISER PERMANENTE CENTER FOR REPRODUCTIVE HEALTH		FREMONT	CALIFORNIA	100%	80%	<1%	0%	2%	10%	11%	53%	3%	8%	43%	7%	6%	10%	27%	942	0	Lisa Farah-Eways, MD	223	150	155	79	26	5	4.9	8.0	16.1	16.5	23.1	1 / 5	1.8	2.2	2.9	3.8	4.6	4.7	45.3	35.7	28.3	17.1	6.7	0 / 14	25.7	12.7	3.5
35	CARE FERTILITY		GLENDALE	CALIFORNIA	100%	79%	5%	<1%	3%	15%	10%	32%	1%	2%	17%	11%	22%	4%	5%	393	0	Rudy Quintero, MD	35	25	18	10	8	5	5.7	4.0	2 / 18	0 / 10	2 / 8	0 / 5	1.7	2.3	2.4	2.3	1.2	2.0	27.8	20.6	20.7	1 / 14	0 / 6	0 / 4	3 / 18	0 / 14	1 / 11
36	MARIN FERTILITY CENTER		GREENBRAE	CALIFORNIA	100%	68%	5%	0%	0%	8%	4%	54%	3%	3%	34%	<1%	8%	3%	11%	139	0	Peter S. Uzelac, MD	13	8	16	6	10	6	0 / 13	0 / 8	0 / 16	1 / 6	0 / 10	1 / 6	1.7	2.3	2.5	3.5	3.1	1.8	25.0	3 / 18	28.0	1 / 11	3.6	0 / 7	2 / 10	0 / 7	0 / 9
37	COASTAL FERTILITY MEDICAL CENTER, INC.		IRVINE	CALIFORNIA	100%	90%	<1%	2%	3%	7%	3%	41%	4%	3%	22%	15%	16%	6%	4%	228	0	Lawrence B. Werlin, MD	32	28	29	11	3	0	3.1	10.7	6.9	2 / 11	0 / 3		2.1	2.2	2.6	2.9	1.0		33.3	12.0	8.8	0.0	0 / 1		0.0	0.0	0.0
38	FERTILITY CENTER OF SOUTHERN CALIFORNIA		IRVINE	CALIFORNIA	100%	96%	0%	0%	0%	5%	8%	40%	9%	3%	26%	21%	17%	12%	16%	200	0	Ilene E. Hatch, MD	16	11	17	5	5	1	2 / 16	0 / 11	0 / 17	0 / 5	0 / 5	0 / 1	1.9	2.3	2.8	2.2	4.8		53.8	28.0	25.6	2 / 11	0.0		3 / 14	1 / 11	1 / 16
39	LIFE IVF CENTER		IRVINE	CALIFORNIA	100%	>99%	87%	0%	5%	17%	7%	34%	15%	13%	24%	22%	9%	19%	15%	2,539	2	Frank D. Yelian, MD, PhD	53	40	49	26	23	30	0.0	0.0	0.0	0.0	0.0	0.0	1.2	1.4	1.2	1.3	1.3	1.3	37.5	36.5	20.4	25.0	7.7	0.0	2 / 13	4 / 18	4 / 14
40	REPRODUCTIVE FERTILITY CENTER-OC		IRVINE	CALIFORNIA	100%	94%	1%	<1%	14%	9%	6%	42%	4%	3%	25%	18%	18%	9%	12%	526	0	James Lin, MD	159	80	55	45	24	7	0.6	1.3	0.0	6.7	8.3	0 / 7	2.1	2.4	2.5	2.7	2.8	2.6	34.9	27.6	24.2	11.4	5.1	0 / 13	8.5	1.4	0.0
41	REPRODUCTIVE PARTNERS-UCSD REGIONAL FERTILITY CENTER		LA JOLLA	CALIFORNIA	100%	69%	0%	2%	2%	6%	9%	30%	8%	5%	30%	18%	8%	6%	7%	935	1	V. Gabriel Garzo, MD	46	28	18	13	8	2	13.0	21.4	7 / 18	10 / 13	6 / 8	1 / 2	1.3	1.2	1.8	2.5	2.0	2.0	47.7	60.9	8 / 18	0 / 5	0 / 2	0 / 2	65.6	85.0	1 / 9
42	REPRODUCTIVE SCIENCES CENTER		LA JOLLA	CALIFORNIA	100%	92%	0%	8%	64%	12%	15%	37%	3%	13%	33%	33%	4%	15%	28%	91	0	Samuel H. Wood, MD, PhD	4	9	6	3	2	1	0 / 4	0 / 9	0 / 6	0 / 3	0 / 2	1 / 1	2.0	1.9	1.3	2.5	1.5		5 / 8	8 / 17	6 / 8	1 / 5	1 / 3		0 / 4	2 / 9	2 / 4
43	LOMA LINDA UNIVERSITY CENTER FOR FERTILITY AND IVF		LOMA LINDA	CALIFORNIA	100%	89%	0%	0%	4%	24%	24%	49%	10%	9%	36%	4%	9%	22%	26%	179	0	John D. Jacobson, MD	50	33	17	6	1	2	4.0	9.1	2 / 17	0 / 6	0 / 1	1 / 2	2.1	2.3	2.9	3.7		5.0	38.9	26.2	22.5	0 / 11		0 / 5	2.3	0.0	0 / 11
44	CALIFORNIA FERTILITY PARTNERS		LOS ANGELES	CALIFORNIA	100%	80%	1%	16%	14%	10%	4%	58%	8%	28%	26%	19%	5%	24%	19%	1,004	3	Richard P. Marrs, MD	54	60	107	80	69	26	5.6	10.0	19.6	15.0	33.3	30.8	1.9	2.3	2.9	3.7	3.8	4.1	31.8	27.4	23.2	10.0	4.9	0.0	15.2	4.0	1.5
45	CEDARS SINAI MEDICAL CENTER	CENTER FOR FERTILITY AND REPRODUCTIVE MEDICINE	LOS ANGELES	CALIFORNIA	100%	68%	0%	2%	9%	14%	14%	45%	3%	14%	54%	9%	8%	10%	36%	94	0	Margareta D. Pisarska, MD	12	14	18	7	2	0	1 / 12	2 / 14	0 / 18	1 / 7	1 / 2		1.9	1.8	2.2	3.2	3.0		4 / 19	6 / 16	16.7	0 / 12	0 / 3		2 / 10	3 / 10	1 / 14
46	CHA FERTILITY CENTER		LOS ANGELES	CALIFORNIA	100%	93%	1%	2%	14%	2%	5%	62%	<1%	2%	16%	8%	9%	2%	2%	353	0	Vicken P. Sepilian, MD	22	17	23	17	5	5	0.0	0 / 17	0.0	0 / 17	0 / 5	0 / 5	2.1	2.1	2.8	2.0	2.3	2.0	42.5	35.3	22.4	16.7	0 / 7	0 / 2	0 / 18	0 / 15	0.0
47	PACIFIC FERTILITY CENTER-LOS ANGELES		LOS ANGELES	CALIFORNIA	100%	85%	0%	3%	11%	7%	2%	5%	1%	2%	19%	53%	20%	5%	4%	437	0	Vicken Sahakian, MD	84	62	48	32	11	0	0.0	0.0	0.0	0.0	0 / 11		1.8	2.0	2.4	2.1	3.2		35.5	37.7	26.1	8.5	0.0		13.5	12.5	2.7
48	UCLA FERTILITY CENTER		LOS ANGELES	CALIFORNIA	100%	62%	0%	0%	6%	4%	11%	3%	7%	3%	26%	48%	10%	4%	8%	195	0	T.C. Jackson Wu, MD, PhD	22	25	20	18	9	3	0.0	4.0	0.0	0 / 18	0 / 9	0 / 3	1.3	1.6	2.0	2.4	2.7	2.0	5 / 19	34.5	25.8	30.0	0.0	0 / 2	12 / 16	7 / 17	1 / 14
49	USC REPRODUCTIVE ENDOCRINOLOGY AND INFERTILITY		LOS ANGELES	CALIFORNIA	100%	83%	<1%	4%	3%	12%	12%	61%	10%	11%	54%	10%	6%	17%	44%	630	6	Richard J. Paulson, MD	61	54	65	50	24	14	3.3	9.3	3.1	6.0	8.3	5 / 14	2.0	2.5	3.1	3.7	4.5	4.0	28.2	21.2	15.5	9.3	4.9	0.0	10.2	0.0	0.0
50	THE FERTILITY AND GYNECOLOGY CENTER	MONTEREY BAY IVF PROGRAM	MONTEREY	CALIFORNIA	100%	66%	0%	0%	2%	19%	36%	21%	8%	0%	55%	55%	0%	29%	38%	82	1	Edward J. Ramirez, MD	19	17	14	5	1	0	1 / 19	4 / 17	3 / 14	4 / 5	0 / 1		2.4	2.8	2.6	4.0	1.0		31.7	18.2	12.0	0 / 4	0 / 1		2 / 17	0 / 11	0 / 7
51	NOVA IN VITRO FERTILIZATION		MOUNTAIN VIEW	CALIFORNIA	100%	35%	0%	2%	8%	24%	15%	41%	12%	6%	13%	8%	6%	17%	6%	524	1	Richard J. Schmidt, MD	87	44	59	24	18	8	0.0	2.3	0.0	4.2	2 / 18	1 / 8	2.0	2.4	2.9	3.0	4.9	3.9	36.6	37.6	23.1	14.3	6.6	0.0	13.6	7.1	0.0
52	HRC FERTILITY-ORANGE COUNTY		NEWPORT BEACH	CALIFORNIA	100%	95%	0%	2%	58%	0%	0%	0%	<1%	<1%	0%	<1%	>99%	<1%	0%	396	0	Daniel A. Potter, MD	92	64	46	28	11	3	0.0	1.6	2.2	10.7	1 / 11	0 / 3	1.5	1.6	1.6	1.9	2.8	1.0	59.8	54.3	42.1	23.3	9.1	0 / 1	45.5	33.3	34.5
53	NEWPORT FERTILITY CENTER		NEWPORT BEACH	CALIFORNIA	100%	100%	0%	3%	0%	6%	9%	66%	9%	15%	12%	16%	1%	23%	7%	110	0	Mark T. Kan, MD	15	5	10	4	3	0	0 / 15	0 / 5	0 / 10	0 / 4	0 / 3		1.7	1.6	2.3	2.3	2.0		34.6	2 / 8	25.0	2 / 9	0 / 6		3 / 14	0 / 3	0 / 10
54	OC FERTILITY	DR. SHARON MOAYERI	NEWPORT BEACH	CALIFORNIA	100%	84%	5%	0%	26%	5%	15%	34%	12%	7%	29%	25%	12%	20%	12%	168	0	Sharon E. Moayeri, MD	7	5	6	1	0	0	1 / 7	1 / 5	1 / 6	0 / 1			1.6	1.7	2.0				3 / 8	0 / 5	1 / 6				2 / 5	0 / 2	0 / 3
55	REPRODUCTIVE SPECIALTY MEDICAL CENTER		NEWPORT BEACH	CALIFORNIA	100%	72%	0%	0%	25%	0%	14%	50%	14%	6%	58%	17%	6%	11%	41%	68	0	Beth A. Ary, MD	11	4	10	4	2	1	0 / 11	0 / 4	0 / 10	1 / 4	0 / 2	0 / 1	2.9	2.3	2.2	2.5	2.0	2.0	20.7	5 / 7	18.2	2 / 5	0 / 4	0 / 2	0 / 10	0 / 3	0 / 6
56	SOUTHERN CALIFORNIA CENTER FOR REPRODUCTIVE MEDICINE		NEWPORT BEACH	CALIFORNIA	100%	72%	0%	0%	4%	4%	11%	30%	9%	7%	34%	32%	14%	18%	18%	514	4	Robert E. Anderson, MD	8	3	10	1	3	0	1 / 8	1 / 3	3 / 10	0 / 1	2 / 3		1.9	2.5	2.3	4.0	3.0		5 / 11	1 / 5	1 / 9	0 / 4	1 / 3		1 / 7	0 / 2	0 / 5
57	LANE FERTILITY INSTITUTE		NOVATO	CALIFORNIA	100%	100%	0%	0%	3%	10%	3%	39%	1%	3%	14%	6%	28%	3%	1%	96	0	Danielle E. Lane, MD	8	7	12	7	3	0	0 / 8	0 / 7	0 / 12	0 / 7	0 / 3		2.1	2.1	2.6	3.4	4.3		7 / 17	4 / 15	19.4	4.2	0 / 13		0 / 8	0 / 7	2 / 12
58	IVF-ORANGE SURGERY CENTER		ORANGE	CALIFORNIA	100%	100%	0%	0%	0%	0%	17%	0%	0%	0%	8%	67%	8%	0%	0%	12	0	Darush L. Mohyi, MD	3	1	1	0	0	0	0 / 3	0 / 1	0 / 1				3.7	3.0	5.0				1 / 11	0 / 3	1 / 5				0 / 3	0 / 1	0 / 1
59	AMERICAN REPRODUCTIVE CENTERS		PALM SPRINGS	CALIFORNIA	100%	95%	0%	<1%	52%	18%	14%	55%	7%	23%	30%	26%	6%	39%	22%	211	0	Maher A. Abdallah, MD	78	41	31	5	12	7	0.0	2.4	0.0	1 / 5	0 / 12	0 / 7	1.9	2.0	2.2	1.7	1.2	1.5	48.0	38.5	21.7	0 / 4	2 / 7	0 / 3	6.9	0.0	0 / 17
60	BAY IN VITRO FERTILIZATION CENTER FOR REPRODUCTIVE MEDICINE		PALO ALTO	CALIFORNIA	100%	57%	0%	0%	17%	24%	22%	57%	<1%	2%	34%	15%	<1%	21%	32%	144	0	Francis Polansky, MD	26	23	31	12	8	2	7.7	0.0	6.5	0 / 12	1 / 8	0 / 2	1.7	2.0	2.0	2.4	2.7	3.0	30.0	22.2	11.3	1 / 19	2 / 12	0 / 6	5 / 19	3 / 18	28.0
61	PALO ALTO MEDICAL FOUNDATION	REPRODUCTIVE ENDOCRINOLOGY & FERTILITY	PALO ALTO	CALIFORNIA	100%	66%	0%	0%	10%	15%	7%	35%	4%	6%	26%	17%	18%	10%	13%	119	0	Salli I. Tazuke, MD	18	20	26	12	5	1	2 / 18	10.0	19.2	2 / 12	2 / 5	0 / 1	1.7	2.0	2.8	3.8	1.5	4.0	5 / 17	15.4	24.0	3.3	0 / 3	0 / 4	3 / 10	4 / 12	0 / 16
62	STANFORD FERTILITY AND REPRODUCTIVE MEDICINE CENTER	STANFORD UNIVERSITY DEPARTMENT OF GYNECOLOGY AND OBSTETRICS	PALO ALTO	CALIFORNIA	100%	51%	<1%	2%	22%	13%	11%	39%	10%	6%	61%	17%	9%	7%	49%	949	5	Valerie Baker, MD	94	95	99	67	59	19	4.3	5.3	7.1	17.9	11.9	1 / 19	1.5	1.8	2.0	2.4	2.9	2.8	40.0	21.8	19.1	17.0	5.3	2.8	56.2	30.0	12.5
63	HRC FERTILITY-PASADENA		PASADENA	CALIFORNIA	100%	85%	0%	3%	12%	0%	<1%	24%	<1%	<1%	<1%	<1%	74%	<1%	0%	632	0	Bradford A. Kolb, MD	153	104	83	46	34	11	3.9	7.7	8.4	4.3	5.9	4 / 11	1.8	2.0	2.3	2.3	2.6	2.0	47.1	30.6	20.0	9.6	11.4	2 / 8	14.9	10.2	9.5
64	REPRODUCTIVE PARTNERS-REDONDO BEACH		REDONDO BEACH	CALIFORNIA	100%	54%	2%	<1%	<1%	7%	5%	24%	4%	2%	13%	38%	15%	3%	3%	1,577	32	Bill Yee, MD	124	104	124	92	44	17	8.1	7.7	16.9	14.1	25.0	15 / 17	1.6	2.0	2.4	3.2	3.1	2.0	51.8	38.7	19.4	13.6	8.7	0 / 2	39.0	15.4	3.8
65	NORTHERN CALIFORNIA FERTILITY MEDICAL CENTER		ROSEVILLE	CALIFORNIA	100%	75%	0%	<1%	8%	14%	17%	39%	12%	4%	44%	26%	4%	20%	31%	590	0	Carlos E. Soto-Albors, MD	115	82	58	35	15	4	7.0	8.5	13.8	11.4	4 / 15	0 / 4	2.1	2.1	2.4	2.4	2.4	2.5	32.9	25.8	16.5	16.4	2 / 19	0 / 5	8.1	3.8	2.9
66	KAISER PERMANENTE CENTER FOR REPRODUCTIVE HEALTH-SACRAMENTO		SACRAMENTO	CALIFORNIA	100%	66%	0%	3%	3%	11%	12%	26%	5%	4%	39%	3%	15%	5%	10%	335	2	Sae Sohn, MD	101	48	49	8	2	0	2.0	12.5	4.1	1 / 8	1 / 2		1.8	2.2	2.6	2.8	4.0		51.6	34.1	20.4	2 / 17	0 / 4		38.5	7.5	2.2
67	FERTILITY SPECIALISTS MEDICAL GROUP		SAN DIEGO	CALIFORNIA	100%	90%	0%	0%	0%	12%	15%	40%	1%	7%	53%	11%	2%	8%	29%	422	2	Arlene J. Morales, MD	49	31	17	11	2	0	8.2	3.2	2 / 17	1 / 11	1 / 2		1.4	1.9	2.2	2.8			49.1	23.4	38.7	8.0			60.0	9.1	0 / 13
68	NAVAL MEDICAL CENTER SAN DIEGO INFERTILITY CLINIC		SAN DIEGO	CALIFORNIA	100%	89%	0%	0%	<1%	22%	16%	6%	5%	0%	30%	6%	18%	<1%	2%	206	0	Larry Laufer, MD	69	23	25	4	1	1	10.1	0.0	20.0	0 / 4	0 / 1	0 / 1	1.8	2.0	2.2	2.5	2.0	2.0	59.0	44.2	20.0	3 / 10	0 / 2	0 / 2	18.2	4.8	0 / 14
69	SAN DIEGO FERTILITY CENTER (SDFC)		SAN DIEGO	CALIFORNIA	>99%	83%	2%	3%	10%	5%	4%	60%	3%	6%	27%	7%	8%	6%	11%	1,034	3	William P. Hummel, MD	107	63	84	38	30	8	8.4	12.7	13.1	26.3	33.3	0 / 8	2.0	2.1	2.3	2.1	3.0	3.5	37.8	23.8	18.6	21.2	11.1	0 / 14	9.4	4.3	7.9
70	WILLIAMS OB/GYN & ASSOCIATES		SAN DIMAS	CALIFORNIA	100%	100%	0%	7%	7%	0%	67%	0%	13%	7%	7%	20%	0%	13%	0%	20	5	Richard A. Williams, MD	2	4	3	2	4	0	0 / 2	0 / 4	0 / 3	0 / 2	0 / 4		2.0	2.8	2.7	4.0	2.3		2 / 4	1 / 11	0 / 8	1 / 4	0 / 7		0 / 2	0 / 4	0 / 3
71	LAUREL FERTILITY CARE		SAN FRANCISCO	CALIFORNIA	100%	100%	0%	2%	12%	16%	20%	19%	7%	8%	27%	7%	19%	9%	13%	193	0	Collin B. Smikle, MD	22	13	14	5	5	0	0.0	0 / 13	0 / 14	0 / 5	0 / 5		1.9	2.3	1.6	2.4	3.7		28.9	48.1	5 / 19	2 / 12	1 / 11		4 / 19	0 / 11	2 / 6
72	PACIFIC FERTILITY CENTER		SAN FRANCISCO	CALIFORNIA	100%	36%	0%	3%	42%	4%	7%	27%	3%	4%	23%	12%	39%	5%	11%	1,650	40	Philip E. Chenette, MD	121	109	129	85	43	7	8.3	10.1	14.7	14.1	14.0	3 / 7	1.6	2.0	2.4	3.5	3.6	5.0	24.2	20.5	15.0	5.8	5.8	0 / 10	54.5	30.6	7.1
73	UCSF CENTER FOR REPRODUCTIVE HEALTH		SAN FRANCISCO	CALIFORNIA	100%	64%	<1%	<1%	7%	7%	6%	44%	5%	3%	27%	8%	22%	9%	13%	1,503	9	Marcelle I. Cedars, MD	128	147	152	118	75	15	13.3	15.6	16.4	25.4	21.3	2 / 15	1.6	1.8	2.8	3.6	4.4	5.0	41.3	34.1	16.3	5.8	4.5	2.3	42.0	20.0	5.9
74	FERTILITY PHYSICIANS OF NORTHERN CALIFORNIA		SAN JOSE	CALIFORNIA	100%	78%	0%	<1%	4%	10%	9%	43%	9%	5%	50%	13%	9%	10%	29%	562	1	G. David Adamson, MD	111	91	69	36	25	8	0.9	3.3	11.6	19.4	16.0	2 / 8	1.7	1.8	2.5	3.1	3.9	2.4	35.5	22.2	17.9	3.6	4.0	0 / 12	24.2	17.3	6.0
75	ALEX STEINLEITNER, MD		SAN LUIS OBISPO	CALIFORNIA	100%	58%	0%	5%	2%	10%	25%	26%	7%	3%	59%	6%	6%	7%	31%	151	0	Alex J. Steinleitner, MD	33	8	13	7	1	0	33.3	2 / 8	3 / 13	3 / 7	0 / 1		1.9	2.0	2.9	3.3	2.0		47.2	7 / 12	22.2	0 / 13	1 / 2		1 / 16	0 / 6	0 / 10
76	REPRODUCTIVE SCIENCE CENTER OF THE SAN FRANCISCO BAY AREA		SAN RAMON	CALIFORNIA	100%	73%	0%	1%	4%	15%	15%	39%	8%	8%	33%	20%	11%	19%	20%	1,301	24	Louis N. Weckstein, MD	184	143	128	64	17	1	3.3	14.0	7.8	12.5	2 / 17	0 / 1	1.3	1.6	2.2	2.6	2.5		59.8	49.4	26.0	17.7	11.1		67.4	40.4	8.0
77	SANTA BARBARA FERTILITY CENTER		SANTA BARBARA	CALIFORNIA	100%	98%	0%	0%	7%	6%	0%	41%	3%	<1%	18%	18%	20%	<1%	6%	111	0	René B. Allen, MD	13	15	14	6	10	4	0 / 13	1 / 15	0 / 14	0 / 6	0 / 10	0 / 4	2.1	2.0	3.1	4.0	3.7	5.3	20.0	19.2	10.0	4.2	9.1	4.8	0 / 11	4 / 12	0 / 13
78	PARKER-ROSENMAN-RODI GYNECOLOGY AND INFERTILITY MEDICAL GROUP		SANTA MONICA	CALIFORNIA	94%	83%	0%	0%	17%	6%	8%	67%	0%	6%	39%	6%	0%	6%	22%	55	0	Ingrid A. Rodi, MD	5	2	5	2	3	1	1 / 5	0 / 2	1 / 5	0 / 2	1 / 3	0 / 1	1.7	2.5	2.0	2.0	2.0		3 / 5	2 / 5	0 / 6	0 / 2	0 / 2		1 / 3	0 / 2	0 / 2
79	SANTA MONICA FERTILITY		SANTA MONICA	CALIFORNIA	100%	100%	0%	17%	17%	3%	2%	23%	0%	9%	17%	74%	0%	14%	13%	156	0	John Jain, MD	1	1	1	2	1	0	0 / 1	0 / 1	0 / 1	0 / 2	0 / 1		1.0	2.0	1.0	4.0	5.0		0 / 1	0 / 2	0 / 1	0 / 8	0 / 5		1 / 1	0 / 1	1 / 1
80	ADVANCED FERTILITY ASSOCIATES MEDICAL GROUP, INC.		SANTA ROSA	CALIFORNIA	100%	85%	0%	0%	0%	26%	3%	34%	5%	0%	23%	12%	23%	12%	12%	190	2	Jennifer V. Ratcliffe, MD, PhD	26	18	18	10	6	1	0.0	3 / 18	0 / 18	1 / 10	3 / 6	0 / 1	2.0	2.2	3.5	4.0	4.0	5.0	59.6	16.7	11.7	7.1	0 / 8	0 / 5	4.5	0 / 11	0 / 17
81	VALLEY CENTER FOR REPRODUCTIVE HEALTH	TINA KOOPERSMITH, MD	SHERMAN OAKS	CALIFORNIA	100%	63%	0%	0%	11%	24%	30%	15%	12%	9%	30%	12%	15%	12%	18%	46	1	Tina B. Koopersmith, MD	8	3	4	4	0	0	1 / 8	0 / 3	0 / 4	0 / 4			1.0	1.5	1.5	3.0			2 / 3	0 / 3	2 / 6	0 / 10			3 / 3	0 / 1	2 / 3
82	GARFIELD FERTILITY CENTER		SOUTH PASADENA	CALIFORNIA	100%	53%	0%	0%	20%	5%	9%	64%	14%	9%	55%	9%	0%	5%	46%	23	0	Brian C. Su, MD	3	3	3	3	3	0	0 / 3	1 / 3	1 / 3	0 / 3	0 / 3		2.0	1.5	1.0	2.0	3.0		3 / 6	1 / 3	0 / 1	0 / 2	0 / 9		0 / 3	0 / 1
83	THE CENTER FOR FERTILITY AND GYNECOLOGY	VERMESH CENTER FOR FERTILITY	TARZANA	CALIFORNIA	100%	92%	8%	3%	7%	6%	5%	47%	4%	2%	26%	15%	11%	6%	10%	331	0	Michael Vermesh, MD	37	21	29	20	9	4	2.7	9.5	3.4	5.0	0 / 9	2 / 4	1.9	2.4	2.4	3.3	2.2	1.5	25.8	22.2	18.2	7.8	15.0	0 / 3	14.7	0 / 16	4.0
84	TREE OF LIFE CENTER FOR FERTILITY	SNUNIT BEN-OZER, MD	TARZANA	CALIFORNIA	100%	83%	0%	0%	0%	9%	3%	59%	6%	16%	59%	13%	0%	9%	41%	54	0	Snunit Ben-Ozer, MD	4	1	6	5	1	1	0 / 4	0 / 1	0 / 6	0 / 5	0 / 1	0 / 1	2.0	1.0	1.7	2.4	2.0	1.0	3 / 8	1 / 1	0 / 5	1 / 12	1 / 2	0 / 1	0 / 4	1 / 1	0 / 2
85	FERTILITY AND SURGICAL ASSOCIATES OF CALIFORNIA		THOUSAND OAKS	CALIFORNIA	100%	83%	<1%	5%	7%	8%	11%	51%	6%	4%	20%	10%	3%	4%	7%	1,217	3	Gary Hubert, MD	33	17	28	20	12	1	3.0	0 / 17	3.6	10.0	2 / 12	0 / 1	1.8	1.9	2.1	3.0	2.6	2.0	28.1	22.6	28.3	11.1	3.8	0 / 2	20.0	2 / 14	5.0
86	PACIFIC REPRODUCTIVE CENTER		TORRANCE	CALIFORNIA	100%	100%	0%	<1%	22%	17%	12%	24%	9%	4%	51%	19%	2%	9%	25%	314	0	Rifaat Salem, MD, PhD	107	56	43	22	12	6	0.0	0.0	0.0	0.0	0 / 12	0 / 6	2.0	2.1	2.5	2.0	2.4	2.2	35.1	36.4	21.5	14.0	0.0	0 / 13	5.2	0.0	0.0
87	UNIVERSITY FERTILITY CENTER		TORRANCE	CALIFORNIA	100%	78%	0%	2%	5%	18%	11%	10%	4%	4%	22%	14%	23%	3%	2%	230	0	Omid A. Khorram, MD, PhD	54	35	35	21	8	0	3.7	2.9	5.7	4.8	2 / 8		2.2	2.0	2.3	3.5	3.8		48.0	41.0	20.3	16.9	0 / 19		4.0	3.3	0.0
88	ADVANCED REPRODUCTIVE MEDICINE	UNIVERSITY OF COLORADO	AURORA	COLORADO	100%	69%	0%	0%	0%	11%	17%	42%	6%	1%	31%	8%	10%	12%	12%	167	1	Ruben J. Alvero, MD	35	18	7	1	0	0	2.9	2 / 18	0 / 7	0 / 1			1.9	2.4	2.3	3.0			41.5	25.6	1 / 15	0 / 3			12.5	0 / 16	1 / 6
89	REPRODUCTIVE MEDICINE & FERTILITY CENTER		COLORADO SPRINGS	COLORADO	100%	93%	0%	2%	20%	13%	7%	14%	6%	0%	69%	13%	12%	0%	31%	95	0	Paul C. Magarelli, MD, PhD	26	14	11	3	2	0	0.0	0 / 14	1 / 11	2 / 3	1 / 2		2.0	2.0	2.2	1.0	1.0		34.1	30.0	3 / 13	0 / 1	0 / 1		2 / 17	0 / 7	0 / 4
90	COLORADO REPRODUCTIVE ENDOCRINOLOGY		DENVER	COLORADO	100%	18%	0%	2%	2%	10%	16%	40%	6%	5%	14%	2%	17%	9%	2%	105	0	Susan W. Trout, MD	31	8	8	4	0	0	3.2	1 / 8	3 / 8	2 / 4			1.8	2.0	3.0	3.5			24.5	4 / 14	3 / 15	0 / 7			4.3	0 / 5	0 / 5
91	FERTILE HOPE IVF	ALBRECHT WOMEN'S CARE DENVER IVF	ENGLEWOOD	COLORADO	100%	76%	0%	0%	0%	10%	13%	45%	6%	2%	30%	19%	6%	12%	15%	68	0	Bruce H. Albrecht, MD	23	13	6	6	1	0	0.0	2 / 13	2 / 6	0 / 6	0 / 1		2.0	2.2	2.3	2.8	3.0		56.1	18.2	0 / 7	2 / 14	0 / 3		15.0	0 / 10	0 / 3
92	ROCKY MOUNTAIN CENTER FOR REPRODUCTIVE MEDICINE		FORT COLLINS	COLORADO	100%	97%	0%	0%	0%	19%	9%	41%	8%	0%	28%	2%	14%	6%	14%	64	0	Kevin E. Bachus, MD	22	6	5	1	1	0	0.0	0 / 6	0 / 5	0 / 1	0 / 1		2.0	1.8	2.8	4.0			38.1	3 / 11	4 / 14	1 / 4			0.0	1 / 5	0 / 5
93	CONCEPTIONS REPRODUCTIVE ASSOCIATES OF COLORADO		LITTLETON	COLORADO	100%	92%	0%	0%	0%	3%	14%	53%	4%	<1%	55%	9%	5%	4%	37%	689	1	Mark R. Bush, MD	44	12	5	1	2	0	0.0	2 / 12	1 / 5	0 / 1	1 / 2		1.6	1.3	2.0	1.0	2.0		79.1	6 / 10	0 / 6	0 / 1	0 / 2		35.7	5 / 8	0 / 4
94	COLORADO CENTER FOR REPRODUCTIVE MEDICINE		LONE TREE	COLORADO	100%	94%	0%	<1%	<1%	5%	9%	49%	9%	13%	26%	42%	15%	30%	19%	3,309	69	William B. Schoolcraft, MD	79	34	21	2	3	1	0.0	2.9	0.0	0 / 2	0 / 3	0 / 1	1.9	2.0	2.3	3.0	3.7	2.0	67.4	45.2	44.2	2 / 6	0 / 8	0 / 2	14.3	6.3	0 / 18
95	ROCKY MOUNTAIN FERTILITY CENTER, PC		PARKER	COLORADO	100%	85%	0%	4%	2%	14%	15%	63%	5%	1%	17%	7%	2%	13%	10%	96	0	Deborah L. Smith, MD	44	12	6	6	0	0	4.5	2 / 12	1 / 6	1 / 6			1.9	2.1	2.3	2.2			48.1	10 / 19	2 / 7	0 / 11			2.6	0 / 9	0 / 4
96	CT FERTILITY		BRIDGEPORT	CONNECTICUT	100%	35%	4%	0%	11%	6%	1%	35%	1%	10%	14%	40%	6%	10%	3%	291	7	Michael B. Doyle, MD	17	12	8	8	3	9	0 / 17	0 / 12	0 / 8	0 / 8	0 / 3	0 / 9	2.4	2.1	2.1	2.3	2.7	2.0	8.1	32.0	1 / 17	1 / 12	2 / 4	2 / 16	1 / 17	0 / 11	0 / 6
97	THE CENTER FOR ADVANCED REPRODUCTIVE SERVICES AT THE UNIVERSITY OF CONNECTICUT HEALTH CENTER		FARMINGTON	CONNECTICUT	100%	77%	0%	<1%	6%	12%	16%	11%	11%	8%	37%	35%	14%	18%	26%	1,165	26	John C. Nulsen, MD	400	173	199	73	31	1	8.5	16.2	24.6	35.6	35.5	0 / 1	1.6	1.9	2.5	2.8	3.9	5.0	49.3	36.5	26.1	20.0	4.0	0 / 5	33.0	9.5	0.0
98	GREENWICH FERTILITY AND IVF CENTER, PC		GREENWICH	CONNECTICUT	100%	38%	0%	0%	<1%	9%	11%	28%	6%	4%	24%	5%	27%	6%	7%	230	0	Barry R. Witt, MD	47	29	26	23	15	1	0.0	6.9	15.4	8.7	3 / 15	1 / 1	1.6	1.8	2.1	2.2	3.6		60.0	44.7	21.4	8.1	10.7		43.2	20.0	1 / 18
99	YALE FERTILITY CENTER		NEW HAVEN	CONNECTICUT	100%	81%	<1%	2%	8%	7%	5%	12%	5%	3%	20%	34%	26%	5%	6%	605	0	Pasquale Patrizio, MD	190	91	109	45	30	5	6.8	11.0	18.3	20.0	13.3	2 / 5	1.8	2.0	2.0	2.5	2.8	2.0	33.7	27.5	14.2	13.6	6.8	0 / 2	14.3	3.2	5.0
100	REPRODUCTIVE MEDICINE ASSOCIATES OF CONNECTICUT		NORWALK	CONNECTICUT	100%	68%	<1%	<1%	1%	12%	16%	24%	4%	7%	23%	28%	21%	18%	11%	1,055	14	Mark P. Leondires, MD	158	68	62	28	9	0	3.2	7.4	11.3	42.9	2 / 9		1.6	1.6	1.7	1.3	2.0		51.1	45.9	42.9	5 / 7	0 / 4		41.7	25.0	0 / 17
101	NEW ENGLAND FERTILITY INSTITUTE		STAMFORD	CONNECTICUT	100%	73%	4%	10%	4%	3%	4%	10%	2%	2%	6%	2%	76%	3%	2%	388	0	Gad Lavy, MD	54	37	51	20	14	17	7.4	18.9	21.6	25.0	5 / 14	10 / 17	2.3	2.4	2.3	2.9	3.1	2.5	33.7	31.3	13.1	8.7	0.0	0 / 15	5.0	2 / 19	8.3
102	THE STAMFORD HOSPITAL		STAMFORD	CONNECTICUT	100%	20%	0%	0%	0%	25%	0%	42%	0%	0%	33%	8%	8%	17%	0%	14	0	Frances W. Ginsburg, MD	5	0	4	1	0	0	1 / 5		1 / 4	1 / 1			2.0		2.3				2 / 6		0 / 7				0 / 3		0 / 3
103	WOMEN'S FERTILITY CENTER		STAMFORD	CONNECTICUT	100%	82%	0%	0%	0%	9%	4%	44%	1%	2%	20%	33%	18%	13%	19%	92	0	Nora Miller, MD	20	18	16	10	6	2	0.0	3 / 18	0 / 16	3 / 10	0 / 6	0 / 2	2.0	1.7	2.3	2.9	3.7	4.0	8.3	33.3	18.5	5.0	4.5	0 / 4	1 / 19	0 / 9	2 / 11
104	PARK AVENUE FERTILITY AND REPRODUCTIVE MEDICINE		TRUMBULL	CONNECTICUT	100%	88%	0%	0%	2%	5%	5%	32%	<1%	2%	32%	3%	32%	2%	10%	212	0	Andrew Levi, MD	66	37	40	15	9	2	7.6	0.0	7.5	3 / 15	0 / 9	1 / 2	1.8	1.7	2.3	3.5	4.1	6.0	35.0	36.5	16.4	17.6	3.4	0 / 6	14.0	1 / 18	4.2
105	DELAWARE INSTITUTE FOR REPRODUCTIVE MEDICINE, PA		NEWARK	DELAWARE	100%	96%	0%	0%	17%	37%	16%	15%	23%	2%	21%	11%	6%	20%	8%	261	0	Jeffrey B. Russell, MD	62	24	15	7	2	1	1.6	4.2	2 / 15	0 / 7	0 / 2	0 / 1	1.3	1.4	1.6				8 / 14	2 / 7	1 / 7				11 / 15	3 / 5	2 / 5
106	REPRODUCTIVE ASSOCIATES OF DELAWARE		NEWARK	DELAWARE	100%	86%	0%	0%	13%	28%	28%	21%	53%	64%	41%	10%	<1%	48%	36%	537	31	Ronald F. Feinberg, MD, PhD	92	11	11	3	1	1	12.0	2 / 11	1 / 11	2 / 3	1 / 1	0 / 1	1.0	1.2	1.5			1.0	65.7	5 / 11	2 / 15			1 / 1	96.9	6 / 8	3 / 8
107	COLUMBIA FERTILITY ASSOCIATES		WASHINGTON	DISTRICT OF COLUMBIA	100%	61%	2%	<1%	6%	2%	6%	15%	4%	4%	32%	26%	30%	3%	13%	776	3	Safa Rifka, MD	112	83	108	87	54	22	5.4	8.4	13.0	13.8	13.0	27.3	1.7	1.9	1.9	2.0	2.1	2.4	30.2	32.5	13.7	10.2	2.3	0.0	27.8	14.0	14.8
108	THE GEORGE WASHINGTON UNIVERSITY MEDICAL FACULTY ASSOCIATES		WASHINGTON	DISTRICT OF COLUMBIA	100%	83%	<1%	0%	11%	1%	<1%	11%	<1%	0%	15%	6%	69%	0%	2%	383	2	David Frankfurter, MD	49	48	52	32	22	1	8.2	10.4	13.5	18.8	22.7	0 / 1	1.3	1.8	2.3	2.8	3.5	4.0	35.6	24.1	12.2	6.8	0.0		66.7	24.1	9.4
109	JAMES A. SIMON, MD, PC		WASHINGTON	DISTRICT OF COLUMBIA	100%	100%	0%	0%	0%	0%	0%	20%	80%	0%	80%	0%	0%	0%	80%	5	0	James A. Simon, MD	1	1	1	0	0	0	0 / 1	0 / 1	0 / 1						1.0						0 / 1						1 / 1
110	BOCAFERTILITY		BOCA RATON	FLORIDA	100%	53%	0%	4%	7%	10%	9%	56%	5%	8%	23%	10%	<1%	9%	9%	130	1	Maurice (Moshe) R. Peress, MD	18	26	16	8	4	1	0 / 18	0.0	2 / 16	2 / 8	1 / 4	0 / 1	1.8	1.7	1.8	1.8	2.0	1.0	35.7	27.6	32.0	1 / 9	0 / 6	0 / 1	2 / 14	2 / 14	1 / 11
111	PALM BEACH FERTILITY CENTER		BOCA RATON	FLORIDA	100%	81%	0%	5%	19%	17%	13%	68%	8%	9%	62%	14%	0%	12%	58%	142	0	Mark S. Denker, MD	31	27	19	6	3	0	12.9	29.6	2 / 19	0 / 6	1 / 3		1.9	1.7	1.8	1.8	2.0		34.1	7.7	3 / 18	2 / 11	0 / 2		1 / 17	2 / 12	1 / 8
112	ADVANCED REPRODUCTIVE CARE CENTER, PA		BOYNTON BEACH	FLORIDA	100%	80%	0%	0%	0%	23%	8%	31%	8%	46%	62%	15%	0%	8%	54%	13	0	Tibor E. Polcz, MD	1	0	2	3	3	1	0 / 1		0 / 2	0 / 3	0 / 3	0 / 1	2.0		2.5	3.0	3.7	1.0	1 / 2		4 / 5	0 / 9	0 / 11	0 / 1	0 / 1		0 / 2
113	FLORIDA FERTILITY INSTITUTE		CLEARWATER	FLORIDA	100%	90%	0%	0%	3%	18%	12%	43%	3%	4%	39%	22%	10%	8%	28%	149	0	Mark D. Sanchez, MD	50	21	12	8	5	0	2.0	4.8	4 / 12	0 / 8	0 / 5		2.1	2.7	2.0	2.6	2.6		30.9	30.0	1 / 16	4.8	0 / 13		2.2	0 / 19	0 / 6
114	INFERTILITY AND REPRODUCTIVE MEDICINE OF SOUTH BROWARD		COOPER CITY	FLORIDA	100%	76%	0%	0%	0%	20%	11%	40%	7%	4%	31%	16%	16%	19%	21%	70	0	Kenneth Gelman, MD	18	15	14	6	0	0	1 / 18	3 / 15	2 / 14	1 / 6			2.0	1.8	2.1	2.3			50.0	25.0	10.0	0 / 9			0 / 13	1 / 10	0 / 12
115	SOUTHWEST FLORIDA FERTILITY CENTER		FORT MYERS	FLORIDA	100%	57%	0%	3%	6%	19%	9%	15%	15%	9%	30%	2%	13%	9%	2%	48	0	Jacob L. Glock, MD	19	4	9	2	0	1	0 / 19	0 / 4	0 / 9	0 / 2		0 / 1	2.1	1.8	2.1	1.5		1.0	33.3	2 / 7	3 / 17	0 / 3		0 / 1	2 / 16	0 / 2	0 / 5
116	SPECIALISTS IN REPRODUCTIVE MEDICINE AND SURGERY, PA	EMBRYO DONATION INTERNATIONAL	FORT MYERS	FLORIDA	100%	70%	0%	0%	5%	22%	13%	38%	22%	<1%	27%	10%	3%	21%	14%	111	0	Craig R. Sweet, MD	31	13	10	0	2	0	3.2	1 / 13	1 / 10		0 / 2		2.1	2.7	2.5		5.0		26.8	34.4	15.0		0 / 5		7.1	0 / 12	0 / 8
117	UNIVERSITY OF FLORIDA AND SHANDS REPRODUCTIVE MEDICINE AT SPRINGHILL		GAINESVILLE	FLORIDA	100%	68%	0%	2%	0%	11%	16%	26%	23%	0%	29%	25%	5%	14%	17%	94	0	Alice Rhoton-Vlasak, MD	37	6	10	4	0	0	8.1	1 / 6	2 / 10	1 / 4			1.6	1.8	2.3	2.5			38.6	2 / 7	4 / 14	1 / 5			30.4	1 / 3	0 / 6
118	BROWN FERTILITY		JACKSONVILLE	FLORIDA	100%	93%	0%	2%	3%	11%	21%	17%	24%	3%	24%	19%	8%	14%	11%	408	0	Samuel E. Brown, MD	128	53	36	23	6	1	0.0	1.9	8.3	0.0	0 / 6	0 / 1	1.8	2.1	2.4	2.4	2.3	4.0	32.0	25.7	14.3	14.0	1 / 9	0 / 4	29.9	5.9	0.0
119	FLORIDA INSTITUTE FOR REPRODUCTIVE MEDICINE		JACKSONVILLE	FLORIDA	100%	89%	0%	1%	<1%	16%	19%	31%	19%	6%	52%	7%	6%	12%	33%	845	17	Kevin L. Winslow, MD	170	73	61	17	10	2	2.4	1.4	6.6	1 / 17	0 / 10	0 / 2	1.9	2.0	2.2	2.7	3.8	1.0	36.2	28.7	15.4	14.3	8.8	0 / 1	16.7	5.7	4.3
120	JACKSONVILLE CENTER FOR REPRODUCTIVE MEDICINE		JACKSONVILLE	FLORIDA	100%	28%	0%	0%	2%	8%	13%	31%	27%	4%	12%	5%	0%	0%	0%	309	0	Michael D. Fox, MD	85	36	35	7	5	2	7.1	8.3	0.0	0 / 7	1 / 5	1 / 2	1.9	2.0	2.1	2.0	2.5	1.0	34.6	23.3	10.3	1 / 3	0 / 5	0 / 1	10.9	7.7	4.0
121	DR. MARWAN SHAYKH	ASSISTED FERTILITY PROGRAM	JACKSONVILLE	FLORIDA	100%	67%	0%	0%	2%	10%	5%	34%	7%	5%	22%	22%	27%	18%	10%	74	0	Marwan Shaykh, MD	24	5	13	2	4	1	4.2	0 / 5	0 / 13	0 / 2	0 / 4	0 / 1	2.6	2.2	2.2	3.0	5.5	2.0	11.5	0 / 11	0.0	2 / 3	0 / 11	0 / 2	10.0	0 / 4	0 / 9
122	CENTER FOR NATURAL IVF		JUPITER	FLORIDA	100%	68%	0%	0%	0%	13%	2%	76%	11%	2%	20%	9%	0%	19%	11%	99	0	Gene Manko, MD	6	5	8	9	4	5	0 / 6	0 / 5	1 / 8	0 / 9	0 / 4	2 / 5	2.0		1.7	4.0			1 / 4		1 / 5	1 / 16			0 / 2		0 / 2
123	CENTER FOR REPRODUCTIVE MEDICINE	STEPHEN WELDEN, MD, PA	LUTZ	FLORIDA	100%	0%	0%	0%	0%	0%	19%	38%	5%	0%	14%	57%	24%	29%	14%	21	0	Stephen Welden, MD	8	4	1	3	3	0	0 / 8	0 / 4	0 / 1	1 / 3	1 / 3		2.0	2.0	2.0	2.5	3.5		12 / 16	1 / 8	0 / 2	0 / 5	1 / 7		0 / 8	0 / 4	0 / 1
124	IVF FLORIDA		MARGATE	FLORIDA	100%	68%	0%	2%	5%	16%	16%	24%	9%	2%	29%	13%	10%	8%	10%	1,114	76	David I. Hoffman, MD	258	140	128	86	37	5	5.0	11.4	8.6	11.6	10.8	1 / 5	1.7	1.9	2.7	3.1	2.9	2.3	33.6	25.0	17.1	10.6	3.7	0 / 7	28.6	12.8	1.1
125	VIERA FERTILITY CENTER	FERTILITY AND REPRODUCTIVE MEDICINE CENTER FOR WOMEN	MELBOURNE	FLORIDA	100%	33%	0%	0%	8%	28%	27%	30%	7%	10%	37%	7%	3%	13%	27%	61	0	Diran Chamoun, MD	28	10	5	8	1	0	10.7	1 / 10	0 / 5	1 / 8	0 / 1		1.9	2.0	3.0	3.0	2.0		43.5	6 / 14	2 / 9	1 / 15	0 / 2		0.0	0 / 7	0 / 4
126	CONCEPTIONS FLORIDA: CENTER FOR FERTILITY AND GENETICS		MIAMI	FLORIDA	100%	70%	0%	0%	4%	15%	0%	64%	0%	0%	18%	0%	3%	0%	0%	37	0	Armando E. Hernandez-Rey, MD	9	4	5	4	4	1	1 / 9	0 / 4	0 / 5	1 / 4	0 / 4	0 / 1	2.0	2.0	1.5	2.0	1.7	1.0	3 / 14	0 / 4	1 / 6	1 / 4	0 / 5	0 / 1	0 / 6	0 / 2	0 / 2
127	FERTILITY & IVF CENTER OF MIAMI, INC.		MIAMI	FLORIDA	100%	90%	<1%	<1%	13%	12%	16%	43%	6%	8%	50%	38%	1%	21%	37%	499	1	Michael H. Jacobs, MD	103	71	73	53	24	13	6.8	2.8	9.6	15.1	12.5	5 / 13	2.0	2.1	2.3	2.2	2.6	2.0	32.7	30.3	16.5	12.0	8.8	0 / 14	9.3	1.9	0.0
128	UNIVERSITY OF MIAMI INFERTILITY CENTER		MIAMI	FLORIDA	100%	92%	0%	<1%	8%	20%	4%	38%	5%	0%	28%	12%	13%	12%	8%	189	0	George R. Attia, MD	56	31	33	10	7	2	0.0	3.2	12.1	0 / 10	1 / 7	0 / 2	2.0	2.1	2.2	2.3	2.5	1.0	31.0	27.6	18.5	2 / 18	0 / 10	0 / 2	2.1	4.2	0.0
129	CENTER FOR REPRODUCTIVE MEDICINE, PA		ORLANDO	FLORIDA	100%	51%	2%	<1%	<1%	14%	38%	27%	13%	7%	21%	7%	4%	15%	11%	844	37	Randall A. Loy, MD	135	86	73	25	11	2	12.6	16.3	26.0	12.0	4 / 11	0 / 2	1.6	1.9	2.1	3.0	2.4	3.0	44.0	24.7	16.0	6.5	0 / 12	0 / 3	30.9	8.7	2.8
130	REPRODUCTIVE MEDICINE INSTITUTE		ORLANDO	FLORIDA	100%	68%	0%	3%	8%	24%	59%	4%	7%	2%	39%	65%	2%	37%	37%	46	0	Fernando L. Gomez, MD	19	7	7	7	0	0	0 / 19	0 / 7	0 / 7	0 / 7			2.0	2.0	2.3	1.7			46.9	2 / 12	1 / 12	0 / 10			1 / 15	0 / 5	0 / 6
131	NEW LEADERS IN FERTILITY & ENDOCRINOLOGY, LLC		PENSACOLA	FLORIDA	100%	85%	0%	0%	8%	22%	10%	35%	12%	2%	43%	9%	3%	17%	19%	215	0	Barry A. Ripps, MD	97	35	33	14	4	2	10.3	11.4	24.2	3 / 14	2 / 4	0 / 2	1.7	1.9	2.4	2.2			46.2	41.7	38.9	3 / 13			22.2	10.0	0 / 13
132	FERTILITY & GENETICS		PLANTATION	FLORIDA	100%	67%	<1%	0%	1%	21%	22%	42%	19%	25%	42%	11%	<1%	31%	33%	220	0	Mick Abaé, MD	44	46	37	14	7	5	2.3	8.7	16.2	4 / 14	1 / 7	3 / 5	1.9	2.4	3.2	2.8	2.8	2.0	25.3	26.0	18.5	4.5	0 / 14	0 / 4	5.4	0.0	0.0
133	FERTILITY CENTER AND APPLIED GENETICS OF FLORIDA		SARASOTA	FLORIDA	100%	62%	0%	9%	32%	8%	15%	29%	7%	8%	26%	23%	8%	9%	15%	146	0	Julio E. Pabon, MD	9	9	10	0	2	4	1 / 9	4 / 9	0 / 10		0 / 2	3 / 4	1.3	1.3	1.9		1.0		1 / 5	5 / 5	2 / 13		1 / 1		3 / 5	2 / 3	1 / 4
134	SOUTH FLORIDA INSTITUTE FOR REPRODUCTIVE MEDICINE		SOUTH MIAMI	FLORIDA	100%	63%	0%	<1%	4%	15%	9%	11%	12%	4%	57%	51%	3%	15%	36%	1,006	39	Juergen Eisermann, MD	242	144	136	80	14	0	8.7	13.2	21.3	23.8	5 / 14		1.7	1.9	1.9	2.0	2.3		56.0	45.3	33.7	21.5	2 / 16		21.5	7.5	5.1
135	REPRODUCTIVE HEALTH ASSOCIATES, PA	CATHERINE L. COWART, MD, FACOG	TAMPA	FLORIDA	100%	64%	0%	0%	0%	38%	11%	8%	5%	0%	51%	68%	0%	30%	35%	37	0	Catherine L. Cowart, MD	12	10	9	2	0	0	1 / 12	3 / 10	4 / 9	0 / 2			2.0	2.4	3.2	4.0			35.0	1 / 9	2 / 16	0 / 8			0 / 10	0 / 5	0 / 5
136	THE REPRODUCTIVE MEDICINE GROUP		TAMPA	FLORIDA	100%	45%	0%	0%	<1%	21%	11%	13%	13%	<1%	39%	5%	19%	7%	13%	646	3	Timothy Yeko, MD	178	115	60	29	7	0	4.5	7.8	20.0	10.3	2 / 7		1.7	2.0	2.7	3.2	2.8		37.8	26.2	12.3	10.0	0 / 14		27.1	4.6	0.0
137	UNIVERSITY OF SOUTH FLORIDA IVF		TAMPA	FLORIDA	100%	63%	2%	5%	6%	19%	11%	27%	6%	12%	36%	12%	8%	8%	17%	252	2	Shayne Plosker, MD	59	30	36	13	8	1	6.8	0.0	16.7	4 / 13	4 / 8	0 / 1	1.8	2.0	2.8	3.6	3.7	1.0	45.1	23.6	17.3	4.0	1 / 9	0 / 1	21.6	14.8	3.8
138	F.I.R.S.T.	FLORIDA INSTITUTE FOR REPRODUCTIVE SCIENCES AND TECHNOLOGIES	WESTON	FLORIDA	96%	81%	0%	4%	0%	16%	13%	86%	7%	5%	27%	2%	0%	16%	23%	56	0	Minna R. Selub, MD	11	5	8	2	0	0	1 / 11	0 / 5	0 / 8	0 / 2			2.1	2.0	2.1	1.5			28.6	1 / 6	0 / 15	0 / 3			0 / 9	0 / 2	0 / 5
139	FERTILITY CENTER OF ASSISTED REPRODUCTION & ENDOCRINOLOGY		WINTER PARK	FLORIDA	100%	72%	0%	0%	6%	14%	9%	53%	9%	3%	22%	7%	9%	13%	11%	225	0	Mark P. Trolice, MD	43	27	28	7	1	3	4.7	0.0	14.3	2 / 7	0 / 1	2 / 3	2.1	2.4	3.1	4.0	3.0	4.0	39.3	32.3	11.6	15.0	0 / 3	1 / 4	0.0	0.0	0.0
140	ATLANTA CENTER FOR REPRODUCTIVE MEDICINE		ATLANTA	GEORGIA	100%	76%	<1%	1%	7%	16%	15%	30%	11%	3%	17%	18%	14%	15%	9%	799	51	James P. Toner, MD, PhD	214	126	88	26	18	1	2.3	12.7	13.6	7.7	2 / 18	0 / 1	1.8	2.1	2.3	2.4	2.0		48.6	35.2	21.7	18.4	1 / 18		19.0	4.8	3.6
141	EMORY REPRODUCTIVE CENTER		ATLANTA	GEORGIA	100%	77%	0%	0%	1%	34%	21%	40%	13%	15%	36%	6%	10%	27%	29%	272	0	Jessica B. Spencer, MD	79	43	28	18	3	0	11.4	4.7	10.7	4 / 18	1 / 3		1.9	2.1	3.2	3.9	4.5		54.5	57.0	17.3	11.8	1 / 5		11.9	7.5	0.0
142	GEORGIA REPRODUCTIVE SPECIALISTS, LLC		ATLANTA	GEORGIA	100%	59%	<1%	2%	13%	22%	21%	34%	8%	3%	32%	15%	8%	19%	19%	451	8	Mark Perloe, MD	98	42	47	14	4	0	5.1	4.8	8.5	1 / 14	1 / 4		2.0	2.3	2.3	2.6	4.5		29.9	24.3	14.7	7.7	0 / 9		9.6	6.1	0.0
143	REPRODUCTIVE MEDICINE AND INFERTILITY ASSOCIATES		AUGUSTA	GEORGIA	100%	49%	0%	0%	0%	33%	16%	26%	7%	2%	23%	2%	9%	7%	12%	45	0	Larisa Gavrilova-Jordan, MD	19	7	4	3	0	0	2 / 19	1 / 7	1 / 4	0 / 3			1.8	2.4	2.3	2.3			36.7	2 / 12	2 / 7	0 / 4			4 / 16	0 / 5	0 / 3
144	SERVY MASSEY FERTILITY INSTITUTE	SERVY INSTITUTE FOR REPRODUCTIVE ENDOCRINOLOGY	AUGUSTA	GEORGIA	100%	58%	0%	0%	5%	22%	10%	29%	7%	2%	33%	10%	4%	9%	7%	284	1	Edouard Servy, MD	98	38	30	15	6	6	12.2	21.1	6.7	1 / 15	1 / 6	0 / 6	2.1	2.2	2.3	2.2	2.0	2.4	25.7	27.3	7.0	7.7	1 / 10	0 / 12	1.5	0.0	8.3
145	COLUMBUS CENTER FOR REPRODUCTIVE ENDOCRINOLOGY AND INFERTILITY, LLC		COLUMBUS	GEORGIA	100%	90%	0%	0%	2%	46%	82%	12%	36%	26%	58%	0%	0%	34%	57%	78	0	Prakash J. Thiruppathi, MD	34	17	6	1	0	0	8.8	2 / 17	0 / 6	0 / 1			1.9	2.0	2.4	2.0			48.0	21.4	0 / 12	0 / 2			23.1	1 / 12	0 / 5
146	REPRODUCTIVE BIOLOGY ASSOCIATES		SANDY SPRINGS	GEORGIA	100%	83%	0%	0%	<1%	9%	13%	54%	9%	3%	29%	18%	8%	18%	20%	1,648	304	Daniel Shapiro, MD	171	66	91	30	23	3	11.1	18.2	20.9	13.3	39.1	1 / 3	1.4	1.7	2.4	3.0	3.2	1.5	37.1	22.6	12.2	21.3	5.3	0 / 3	60.0	42.6	7.6
147	THE GEORGIA CENTER FOR REPRODUCTIVE MEDICINE		SAVANNAH	GEORGIA	100%	62%	0%	0%	0%	19%	21%	32%	10%	3%	56%	1%	1%	10%	31%	145	1	Patrick L. Blohm, MD	51	21	16	3	0	0	2.0	0.0	3 / 16	1 / 3			1.9	2.0	2.0	2.0			54.3	31.6	29.2	1 / 4			6.4	0 / 19	0 / 13
148	ADVANCED REPRODUCTIVE CENTER OF HAWAII		HONOLULU	HAWAII	100%	87%	1%	0%	3%	19%	3%	43%	16%	2%	78%	2%	<1%	3%	58%	169	2	Christopher T. Huang, MD	21	22	21	13	14	4	14.3	4.5	14.3	1 / 13	1 / 14	0 / 4	1.8	2.0	2.7	2.8	3.5	2.0	46.7	35.0	25.6	3.6	0.0	0 / 6	2 / 16	1 / 19	0 / 14
149	ADVANCED REPRODUCTIVE MEDICINE & GYNECOLOGY OF HAWAII, INC.		HONOLULU	HAWAII	100%	87%	0%	0%	<1%	23%	29%	21%	9%	8%	90%	<1%	7%	<1%	71%	335	11	John L. Frattarelli, MD	46	27	21	15	2	2	6.5	11.1	4.8	2 / 15	0 / 2	0 / 2	2.0	2.2	2.6	2.9	4.0	3.0	41.9	31.9	27.1	12.9	0 / 4	0 / 3	2.4	0.0	0 / 19
150	IVF HAWAII		HONOLULU	HAWAII	100%	79%	0%	0%	0%	19%	17%	45%	56%	0%	63%	7%	0%	25%	48%	135	0	Benton HH Chun, MD	36	23	19	18	8	1	8.3	30.4	1 / 19	5 / 18	3 / 8	0 / 1	1.3	1.7	2.4	3.3	2.8	1.0	67.6	30.8	16.7	13.9	0 / 6	0 / 1	75.0	4 / 14	0 / 13
151	PACIFIC IN VITRO FERTILIZATION INSTITUTE		HONOLULU	HAWAII	100%	79%	0%	1%	2%	15%	6%	43%	33%	1%	30%	6%	<1%	9%	19%	492	0	Thomas S. Kosasa, MD	50	42	41	36	20	11	6.0	16.7	7.3	22.2	25.0	2 / 11	2.0	2.5	3.1	3.3	3.3	2.3	37.2	14.5	12.8	4.9	3.3	0 / 18	10.5	0.0	0.0
152	TRIPLER ARMY MEDICAL CENTER IVF INSTITUTE		TRIPLER AMC	HAWAII	100%	87%	0%	0%	0%	32%	18%	10%	8%	0%	42%	8%	12%	8%	16%	51	0	Nia Middleton, MD	20	19	4	2	0	0	5.0	2 / 19	1 / 4	0 / 2			1.9	2.4	2.3	2.0			29.7	21.6	1 / 7	0 / 4			0 / 17	0 / 16	0 / 3
153	IDAHO CENTER FOR REPRODUCTIVE MEDICINE		BOISE	IDAHO	100%	61%	0%	2%	2%	18%	10%	36%	8%	7%	42%	12%	7%	10%	22%	380	1	Cristin C. Slater, MD	87	24	19	9	4	0	2.3	4.2	5 / 19	0 / 9	0 / 4		1.9	2.3	2.4	2.7	2.7		39.2	40.8	24.1	14.3	0 / 8		1.4	0.0	0 / 11
154	RUSH-COPLEY CENTER FOR REPRODUCTIVE HEALTH		AURORA	ILLINOIS	100%	79%	0%	2%	0%	12%	20%	15%	15%	5%	15%	45%	2%	21%	7%	131	0	Zvi Binor, MD	53	21	15	9	6	2	7.5	23.8	6 / 15	2 / 9	2 / 6	1 / 2	1.9	1.9	1.7	1.8	2.3	1.0	26.5	17.2	2 / 12	1 / 9	0 / 9	0 / 1	0.0	0 / 13	0 / 5
155	MARTIN S. BALIN, MD, PHD		CHICAGO	ILLINOIS	100%	64%	0%	0%	0%	7%	0%	20%	0%	0%	7%	0%	73%	0%	7%	15	0	Martin S. Balin, MD, PhD	4	2	3	2	0	0	0 / 4	0 / 2	0 / 3	0 / 2			2.0	2.0	2.0	3.0			3 / 8	1 / 4	1 / 6	0 / 3			0 / 4	0 / 2	0 / 2
156	CENTER FOR REPRODUCTIVE MEDICINE AND FERTILITY	THE UNIVERSITY OF CHICAGO	CHICAGO	ILLINOIS	>99%	50%	0%	<1%	9%	14%	21%	20%	5%	5%	28%	13%	21%	8%	15%	274	1	Helen Kim, MD	49	42	20	15	3	0	16.3	14.3	20.0	4 / 15	1 / 3		1.4	1.8	2.0	2.4	5.0		37.0	26.0	3.6	11.5	1 / 10		53.6	19.2	2 / 12
157	FERTILITY CENTERS OF ILLINOIS- RIVER NORTH IVF		CHICAGO	ILLINOIS	100%	84%	0%	<1%	<1%	6%	19%	28%	4%	4%	25%	12%	21%	9%	8%	2,032	43	Edward Marut, MD	463	245	198	123	52	7	9.5	13.1	17.2	22.8	32.7	1 / 7	1.6	1.8	2.1	2.4	2.1	3.3	42.5	32.8	22.0	16.7	7.8	0 / 10	38.2	23.7	8.3
158	INSTITUTE FOR HUMAN REPRODUCTION (IHR)		CHICAGO	ILLINOIS	100%	68%	<1%	0%	8%	8%	16%	32%	1%	0%	42%	17%	8%	1%	23%	383	0	Ilan Tur-Kaspa, MD	52	34	26	14	11	0	1.9	2.9	3.8	1 / 14	1 / 11		1.4	1.8	2.3	3.1	2.6		47.3	39.6	25.6	3.6	1 / 18		59.5	25.9	3 / 19
159	NORTHWESTERN UNIVERSITY		CHICAGO	ILLINOIS	100%	83%	0%	<1%	2%	8%	11%	41%	4%	3%	35%	5%	15%	4%	15%	772	0	Mary Ellen Pavone, MD	153	140	102	54	20	6	3.3	10.0	13.7	16.7	25.0	1 / 6	1.7	1.8	2.2	2.4	2.8	4.0	37.6	25.7	15.4	5.9	2.8	0 / 8	24.6	12.2	4.4
160	UNIVERSITY OF ILLINOIS AT CHICAGO IVF PROGRAM		CHICAGO	ILLINOIS	100%	40%	0%	0%	0%	20%	9%	38%	15%	2%	27%	13%	22%	16%	19%	134	0	Humberto Scoccia, MD	26	30	21	14	9	0	7.7	23.3	38.1	3 / 14	4 / 9		1.7	1.7	2.2	3.2	2.3		36.7	32.3	25.0	7.1	1 / 9		4 / 16	4 / 17	0 / 9
161	WOMEN'S HEALTH CONSULTANTS		CHICAGO	ILLINOIS	99%	88%	0%	<1%	1%	31%	26%	41%	13%	33%	40%	23%	3%	42%	32%	224	0	Mary W. Molo, MD	51	31	28	13	16	5	11.8	3.2	7.1	2 / 13	3 / 16	1 / 5	2.0	2.3	2.1	2.8	2.3	1.3	37.3	31.7	22.7	12.0	0 / 16	0 / 4	19.5	7.4	1 / 17
162	CENTER FOR REPRODUCTIVE HEALTH/JOLIET IVF		CREST HILL	ILLINOIS	100%	90%	0%	1%	2%	12%	7%	35%	3%	0%	26%	4%	22%	4%	6%	126	0	R. Scott S. Springer, DO	62	19	7	5	5	1	1.6	0 / 19	0 / 7	1 / 5	0 / 5	0 / 1	1.9	2.1	2.2	3.0	2.2	2.0	38.5	25.0	2 / 13	1 / 5	0 / 11	0 / 2	12.0	0 / 13	0 / 5
163	MIDWEST FERTILITY CENTER		DOWNERS GROVE	ILLINOIS	>99%	44%	0%	0%	4%	31%	11%	22%	15%	4%	44%	10%	3%	8%	24%	158	0	Amos E. Madanes, MD	58	25	26	7	4	0	13.8	24.0	7.7	3 / 7	0 / 4		2.0	2.6	2.8	3.3	3.7		30.9	34.0	9.4	0 / 7	1 / 7		2.1	0 / 19	0.0
164	ADVANCED FERTILITY CENTER OF CHICAGO		GURNEE	ILLINOIS	100%	84%	0%	<1%	<1%	9%	12%	34%	9%	2%	32%	6%	17%	7%	11%	700	1	Richard P. Sherbahn, MD	236	83	63	11	3	0	1.7	6.0	12.7	1 / 11	0 / 3		1.9	2.0	2.4	3.2	3.5		52.1	32.0	36.3	12.5	0 / 3		9.5	11.1	0.0
165	CHICAGO INFERTILITY ASSOCIATES, LTD.		HANOVER PARK	ILLINOIS	100%	95%	0%	0%	10%	5%	33%	19%	0%	14%	14%	0%	24%	5%	5%	21	0	Ketan N. Jobanputra, MD	9	4	5	2	1	0	0 / 9	0 / 4	0 / 5	0 / 2	0 / 1		2.6	4.0	2.8	2.0	5.0		38.1	0 / 8	1 / 11	0 / 4			0 / 8	0 / 2	0 / 4
166	HIGHLAND PARK IVF CENTER		HIGHLAND PARK	ILLINOIS	100%	85%	<1%	<1%	6%	4%	15%	48%	3%	3%	19%	39%	15%	27%	10%	2,718	51	Angeline Beltsos, MD	395	250	245	148	66	14	6.6	8.4	15.1	21.6	34.8	3 / 14	1.8	1.9	2.0	2.6	2.4	2.6	39.5	29.0	22.4	6.0	1.3	1 / 13	21.5	9.5	13.8
167	HINSDALE CENTER FOR REPRODUCTION		HINSDALE	ILLINOIS	100%	63%	0%	0%	2%	2%	9%	9%	7%	3%	59%	28%	2%	3%	14%	100	0	Michael J. Hickey, MD	23	11	10	5	0	0	30.4	2 / 11	5 / 10	2 / 5			2.2	2.1	2.4	3.0			39.3	3 / 15	1 / 12	1 / 6			1 / 13	0 / 7	0 / 5
168	REENA JABAMONI, MD, SC		HOFFMAN ESTATES	ILLINOIS	100%	84%	0%	0%	0%	2%	60%	19%	4%	0%	11%	19%	0%	6%	6%	58	0	Reena Jabamoni, MD	17	4	7	3	1	0	2 / 17	1 / 4	1 / 7	0 / 3	0 / 1		1.4	1.7	2.0	2.7	3.0		40.0	3 / 5	3 / 10	1 / 8	0 / 3		6 / 11	1 / 3	0 / 5
169	KARANDE AND ASSOCIATES, SC DBA	INVIA FERTILITY SPECIALISTS	HOFFMAN ESTATES	ILLINOIS	100%	64%	0%	0%	<1%	9%	16%	22%	8%	4%	24%	3%	29%	3%	9%	580	0	Vishvanath C. Karande, MD	178	56	36	24	17	4	7.3	19.6	13.9	25.0	4 / 17	0 / 4	1.9	1.9	2.3	3.1	4.2	2.3	39.6	24.6	23.1	10.0	0.0	0 / 9	9.6	11.4	0.0
170	REPRODUCTIVE HEALTH SPECIALISTS, LTD.		JOLIET	ILLINOIS	100%	93%	4%	4%	5%	12%	25%	17%	7%	6%	56%	10%	0%	9%	25%	81	0	Marek W. Piekos, MD	31	10	10	1	3	2	0.0	0 / 10	1 / 10	0 / 1	0 / 3	0 / 2	2.1	2.2	2.4	2.0	3.0	2.0	23.2	25.0	1 / 12	0 / 2	0 / 3	0 / 4	0.0	0 / 8	0 / 5
171	THE ADVANCED IVF INSTITUTE	CHARLES E. MILLER, MD, SC & ASSOCIATES	NAPERVILLE	ILLINOIS	100%	80%	0%	0%	2%	7%	23%	32%	8%	6%	33%	7%	16%	9%	19%	526	0	Charles E. Miller, MD	174	70	49	54	8	8	10.9	5.7	20.4	14.8	2 / 8	2 / 8	1.9	2.1	2.5	2.8	2.6	2.6	47.2	43.5	16.0	9.8	2 / 13	0 / 13	4.9	8.2	3.4
172	IVF1		NAPERVILLE	ILLINOIS	100%	87%	0%	0%	28%	16%	20%	40%	4%	12%	31%	8%	13%	17%	17%	457	1	Randy S. Morris, MD	96	39	37	25	22	1	6.3	12.8	13.5	8.0	22.7	0 / 1	1.8	1.9	2.3	2.8	3.7		35.8	31.5	11.1	4.5	0.0		9.7	13.8	2 / 17
173	REPRODUCTIVE MEDICINE INSTITUTE		OAK BROOK	ILLINOIS	100%	73%	<1%	<1%	9%	9%	17%	41%	6%	4%	22%	21%	6%	11%	11%	893	1	John S. Rinehart, MD, PhD	208	108	114	58	26	8	9.1	12.0	13.2	29.3	38.5	2 / 8	1.8	1.9	2.0	2.2	2.8	2.3	37.1	29.9	20.7	7.7	0.0	0 / 7	13.9	6.2	7.7
174	DANIEL ROSTEIN, MD, SC		OAK BROOK	ILLINOIS	100%	100%	0%	0%	0%	0%	33%	50%	17%	0%	50%	33%	0%	33%	50%	6	0	Daniel A. Rostein, MD	1	1	0	0	0	0	0 / 1	0 / 1					2.0	3.0						0 / 3					0 / 1	0 / 1
175	SHER INSTITUTE FOR REPRODUCTIVE MEDICINE-CENTRAL ILLINOIS		PEORIA	ILLINOIS	98%	96%	0%	<1%	11%	11%	10%	39%	14%	0%	34%	42%	9%	16%	26%	204	0	Gary M. Horowitz, MD	67	18	14	5	2	4	1.5	0 / 18	0 / 14	0 / 5	0 / 2	0 / 4	1.8	1.9	2.4	1.3	1.0	1.7	31.7	5 / 19	10.3	0 / 5	0 / 1	0 / 5	33.3	3 / 10	0 / 10
176	REPRODUCTIVE HEALTH AND FERTILITY CENTER		ROCKFORD	ILLINOIS	99%	91%	0%	1%	1%	26%	24%	10%	31%	6%	36%	32%	5%	25%	25%	168	0	Chiravudh Sawetawan, MD	52	13	10	4	5	0	5.8	1 / 13	0 / 10	0 / 4	1 / 5		2.0	1.9	2.7	1.7	1.5		21.6	7 / 17	8.3	0 / 5	0 / 3		14.6	1 / 8	0 / 8
177	CHICAGO IVF		SKOKIE	ILLINOIS	100%	94%	0%	0%	3%	14%	11%	49%	11%	8%	37%	6%	13%	13%	27%	609	4	Joel G. Brasch, MD	182	68	70	34	7	17	2.7	1.5	11.4	5.9	0 / 7	0 / 17	2.0	2.0	2.2	3.3	2.3	3.2	27.3	11.8	12.8	10.8	0 / 16	1.8	1.2	7.0	9.5
178	SOUTHERN ILLINOIS UNIVERSITY FERTILITY AND IVF CENTER		SPRINGFIELD	ILLINOIS	100%	34%	0%	<1%	0%	21%	14%	18%	33%	5%	33%	9%	7%	12%	21%	163	0	J. Ricardo Loret de Mola, MD	77	19	17	10	2	0	9.1	3 / 19	1 / 17	3 / 10	0 / 2		1.8	1.9	2.5	2.7	2.5		49.2	50.0	23.7	1 / 19	1 / 5		13.6	0 / 14	0 / 14
179	SETH LEVRANT, MD, PC	PARTNERS IN REPRODUCTIVE HEALTH	TINLEY PARK	ILLINOIS	100%	63%	0%	0%	1%	30%	27%	19%	13%	13%	41%	12%	8%	23%	24%	119	0	Seth G. Levrant, MD	37	22	29	9	1	0	13.5	27.3	13.8	1 / 9	0 / 1		2.0	1.9	2.2	2.8			21.0	3.7	13.0	18.2			0.0	1 / 14	4.2
180	AMERICAN HEALTH NETWORK-REPRODUCTIVE MEDICINE		CARMEL	INDIANA	100%	95%	0%	0%	55%	10%	28%	22%	14%	<1%	16%	16%	7%	6%	7%	128	0	Leo M. Bonaventura, MD	38	23	10	3	4	0	0.0	13.0	0 / 10	0 / 3	1 / 4		1.9	1.7	1.5	2.0			21.6	13.6	0 / 9	0 / 4			0.0	0 / 9	1 / 4
181	DR. JOHN C. JARRETT, II	AMERICAN HEALTH NETWORK REPRODUCTIVE MEDICINE	CARMEL	INDIANA	100%	77%	0%	<1%	<1%	11%	21%	19%	23%	3%	24%	22%	11%	14%	13%	498	0	John C. Jarrett, II, MD	207	73	51	19	6	3	12.6	17.8	19.6	8 / 19	1 / 6	0 / 3	1.9	2.0	1.9	2.3	2.0	1.3	40.8	23.1	20.0	3 / 16	0 / 6	0 / 4	6.1	0.0	4.3
182	MIDWEST FERTILITY SPECIALISTS		CARMEL	INDIANA	100%	84%	0%	<1%	<1%	11%	15%	23%	9%	3%	36%	16%	12%	10%	11%	628	1	Laura M. Reuter, MD	253	82	49	16	3	0	4.7	8.5	16.3	5 / 16	1 / 3		2.0	1.9	2.2	2.8	2.0		37.0	23.1	19.5	14.3	1 / 4		5.4	0.0	2.9
183	ADVANCED REPRODUCTION INSTITUTE, LLC	ADVANCED FERTILITY GROUP	EVANSVILLE	INDIANA	100%	32%	0%	<1%	0%	26%	46%	14%	13%	4%	35%	7%	0%	18%	23%	177	0	William L. Gentry, MD	58	21	12	8	3	3	10.3	14.3	1 / 12	4 / 8	0 / 3	3 / 3	2.0	2.0	1.7	3.0	3.0		42.6	12.9	3 / 15	1 / 6	0 / 6		14.3	4 / 16	0 / 6
184	ADVANCED FERTILITY GROUP		INDIANAPOLIS	INDIANA	100%	49%	0%	2%	18%	19%	43%	10%	17%	2%	37%	5%	1%	10%	24%	84	1	William Gentry, MD	33	10	14	4	1	1	3.0	0 / 10	2 / 14	1 / 4	1 / 1	1 / 1	2.1	2.0	2.4	1.7			50.0	25.0	5 / 15	1 / 3			0.0	1 / 10	0 / 7
185	COMMUNITY REPRODUCTIVE ENDOCRINOLOGY		INDIANAPOLIS	INDIANA	100%	68%	0%	0%	1%	7%	28%	15%	32%	0%	69%	<1%	4%	5%	45%	109	0	David E. Carnovale, MD	56	14	10	3	1	0	10.7	3 / 14	3 / 10	0 / 3	1 / 1		1.8	1.8	1.9	2.0			44.8	5 / 18	5 / 12	1 / 4			10.9	1 / 9	1 / 7
186	FAMILY BEGINNINGS, PC		INDIANAPOLIS	INDIANA	100%	84%	0%	0%	8%	24%	20%	3%	6%	<1%	21%	3%	24%	0%	0%	119	0	James G. Donahue, MD	66	21	10	5	0	1	13.6	9.5	1 / 10	1 / 5		0 / 1	2.0	2.1	2.5	4.0			29.9	16.7	2 / 12	0 / 8			4.8	1 / 15	0 / 6
187	INDIANA UNIVERSITY HOSPITAL		INDIANAPOLIS	INDIANA	100%	38%	0%	0%	0%	9%	23%	18%	9%	0%	32%	46%	0%	9%	27%	22	0	Marguerite K. Shepard, MD	8	5	0	0	1	2	0 / 8	0 / 5			1 / 1	2 / 2	1.6	2.2					4 / 11	1 / 11					2 / 6	0 / 5
188	REPRODUCTIVE CARE OF INDIANA		INDIANAPOLIS	INDIANA	100%	36%	0%	1%	3%	<1%	25%	6%	8%	5%	2%	34%	23%	3%	0%	108	0	Michael A. Henry, MD	51	13	7	0	1	0	2.0	0 / 13	0 / 7		0 / 1		2.0	2.2	2.8		3.0		44.9	46.4	4 / 11		0 / 3		6.4	0 / 13	0 / 4
189	BOSTON IVF AT THE WOMEN'S HOSPITAL		NEWBURGH	INDIANA	100%	50%	0%	0%	6%	9%	15%	13%	28%	13%	19%	1%	14%	8%	5%	79	0	Daniel W. Griffin, MD	36	15	5	7	1	0	5.6	3 / 15	3 / 5	3 / 7	0 / 1		1.7	2.0	2.5	2.3			54.7	12.5	2 / 5	1 / 7			30.0	1 / 10	0 / 2
190	WOMEN'S SPECIALTY HEALTH CENTERS, PC		NOBLESVILLE	INDIANA	100%	75%	0%	0%	0%	0%	100%	0%	33%	0%	50%	0%	0%	33%	50%	6	0	David S. McLaughlin, MD	3	1	0	0	0	0	0 / 3	0 / 1					2.0	3.0					0 / 2	1 / 3					0 / 1	0 / 1
191	MID-IOWA FERTILITY, PC		CLIVE	IOWA	100%	81%	0%	1%	1%	14%	17%	16%	12%	<1%	32%	8%	6%	2%	4%	526	0	Donald C. Young, DO	167	34	24	7	2	0	13.8	14.7	29.2	4 / 7	1 / 2		1.8	1.8	2.0	2.0	3.0		49.3	47.7	26.1	0 / 6	0 / 3		13.3	0.0	0 / 11
192	UNIVERSITY OF IOWA HOSPITALS AND CLINICS	CENTER FOR ADVANCED REPRODUCTIVE CARE	IOWA CITY	IOWA	100%	56%	0%	0%	<1%	17%	25%	13%	14%	9%	33%	44%	11%	29%	23%	656	9	Bradley J. Van Voorhis, MD	205	59	51	28	7	0	4.9	15.3	15.7	21.4	0 / 7		1.4	1.4	2.2	2.7	3.2		46.7	60.0	28.2	12.5	0 / 19		60.0	61.0	8.1
193	MIDWEST REPRODUCTIVE CENTER, PA		OLATHE	KANSAS	100%	90%	0%	2%	5%	21%	35%	20%	18%	7%	46%	5%	9%	14%	32%	306	0	Dan L. Gehlbach, MD	117	34	27	11	3	0	4.3	11.8	11.1	3 / 11	1 / 3		2.0	2.3	2.3	3.6	4.5		29.8	22.2	18.5	6.9	0 / 9		5.7	3.7	0.0
194	CENTER FOR ADVANCED REPRODUCTIVE MEDICINE		OVERLAND PARK	KANSAS	100%	74%	0%	<1%	3%	13%	9%	19%	9%	4%	42%	7%	10%	6%	8%	341	1	S. Samuel Kim, MD	128	30	33	4	3	0	12.5	13.3	30.3	0 / 4	0 / 3		1.9	2.0	2.2	1.0	3.0		36.8	28.9	19.4	0 / 1	0 / 6		6.6	13.6	1 / 14
195	REPRODUCTIVE RESOURCE CENTER OF GREATER KANSAS CITY		OVERLAND PARK	KANSAS	100%	90%	0%	0%	1%	6%	27%	41%	8%	5%	33%	31%	7%	24%	23%	409	12	Celeste Brabec, MD	72	15	11	1	0	0	12.5	0 / 15	0 / 11	0 / 1			1.8	1.7	2.0	1.0			44.0	5 / 17	1 / 18	0 / 1			6.7	2 / 9	0 / 7
196	THE CENTER FOR REPRODUCTIVE MEDICINE		WICHITA	KANSAS	100%	60%	0%	5%	2%	16%	17%	37%	23%	7%	36%	8%	4%	18%	19%	182	0	Bruce L. Tjaden, DO	73	22	8	9	4	0	9.6	9.1	0 / 8	2 / 9	2 / 4		1.8	1.9	2.1	3.5	3.0		37.7	30.3	2 / 15	4.8	1 / 6		35.6	2 / 16	0 / 6
197	BLUEGRASS FERTILITY CENTER		LEXINGTON	KENTUCKY	100%	89%	0%	0%	<1%	17%	9%	21%	20%	<1%	60%	14%	<1%	7%	29%	175	2	James W. Akin, MD	64	22	16	3	0	0	1.6	9.1	1 / 16	0 / 3			2.0	2.4	2.8	2.3			48.3	31.9	16.7	0 / 7			1.7	5.0	0 / 14
198	LEXINGTON FERTILITY CENTER		LEXINGTON	KENTUCKY	100%	89%	0%	0%	0%	13%	42%	42%	4%	0%	46%	0%	4%	13%	38%	24	0	George M. Veloudis, DO	5	1	1	0	1	1	0 / 5	0 / 1	0 / 1		0 / 1	0 / 1	2.3	2.0	3.0		4.0	2.0	0 / 9	0 / 2	0 / 3		0 / 4	0 / 2	0 / 3	0 / 1	0 / 1
199	FERTILITY AND ENDOCRINE ASSOCIATES	LOUISVILLE REPRODUCTIVE CENTER	LOUISVILLE	KENTUCKY	100%	82%	0%	2%	0%	8%	11%	58%	43%	0%	60%	11%	1%	23%	51%	146	0	Robert J. Homm, MD	35	13	9	3	1	0	5.7	2 / 13	1 / 9	1 / 3	1 / 1		2.0	2.0	2.1	3.0			23.7	31.8	4 / 17	0 / 6			9.7	0 / 11	0 / 8
200	FERTILITY FIRST	REPRODUCTIVE ENDOCRINE SERVICES	LOUISVILLE	KENTUCKY	100%	84%	0%	0%	0%	5%	38%	24%	24%	0%	57%	29%	0%	14%	33%	21	0	Johanna S. Archer, MD	13	0	4	1	1	0	1 / 13		0 / 4	1 / 1	0 / 1		1.9		2.8		1.0		47.8		3 / 11		0 / 1		1 / 11		0 / 4
201	UNIVERSITY OBGYN ASSOCIATES FERTILITY CENTER		LOUISVILLE	KENTUCKY	100%	58%	0%	<1%	3%	24%	26%	31%	21%	6%	58%	14%	3%	20%	44%	224	0	Henry C. Bohler, MD	81	36	24	9	6	3	7.4	8.3	12.5	3 / 9	2 / 6	0 / 3	2.0	2.2	2.9	2.8	1.7	3.0	35.3	33.3	26.0	1 / 14	0 / 5	0 / 6	12.3	0.0	0 / 16
202	A WOMAN'S CENTER FOR REPRODUCTIVE MEDICINE		BATON ROUGE	LOUISIANA	100%	88%	0%	0%	<1%	11%	12%	28%	13%	<1%	62%	7%	5%	5%	30%	149	0	Bobby W. Webster, MD	64	22	20	1	3	2	7.8	13.6	10.0	1 / 1	1 / 3	1 / 2	2.0	1.8	1.9		4.0	2.0	39.3	26.7	21.2		0 / 8	0 / 2	3.6	1 / 14	0 / 14
203	FERTILITY AND WOMEN'S HEALTH CENTER OF LOUISIANA		LAFAYETTE	LOUISIANA	100%	80%	0%	<1%	0%	28%	13%	12%	11%	3%	39%	<1%	13%	7%	10%	162	1	John Storment, MD	98	11	13	4	2	0	7.1	1 / 11	0 / 13	1 / 4	0 / 2		2.0	2.2	2.2	1.7	4.0		44.9	40.9	10.3	0 / 5	0 / 8		1.2	0 / 10	0 / 10
204	FERTILITY INSTITUTE OF NEW ORLEANS		METAIRIE	LOUISIANA	100%	69%	0%	2%	13%	15%	35%	8%	12%	0%	30%	23%	1%	10%	12%	615	4	Richard P. Dickey, MD, PhD	233	80	35	33	12	5	6.9	10.0	14.3	12.1	1 / 12	3 / 5	2.0	1.9	2.0	2.5	2.8		39.8	33.0	32.5	14.3	12.0		1.9	7.7	1 / 15
205	AUDUBON FERTILITY & REPRODUCTIVE MEDICINE		NEW ORLEANS	LOUISIANA	100%	85%	0%	0%	6%	17%	18%	35%	5%	6%	44%	3%	5%	6%	26%	73	0	Lindsay Wells, MD	24	14	12	2	0	0	4.2	4 / 14	1 / 12	0 / 2			1.5	2.0	2.4	3.0			53.6	1 / 16	0 / 17	1 / 6			8 / 19	0 / 8	0 / 7
206	ARKLATEX FERTILITY AND REPRODUCTIVE MEDICINE		SHREVEPORT	LOUISIANA	100%	72%	0%	<1%	<1%	24%	21%	13%	21%	3%	31%	3%	6%	14%	7%	156	0	David T. Vandermolen, MD	70	29	17	5	4	1	12.9	10.3	4 / 17	1 / 5	1 / 4	1 / 1	2.0	2.3	2.5	3.0	2.7		47.3	24.6	40.6	4 / 12	0 / 8		9.3	4.2	1 / 12
207	BOSTON IVF, THE MAINE CENTER		SOUTH PORTLAND	MAINE	100%	36%	<1%	1%	3%	8%	10%	17%	11%	<1%	28%	5%	27%	2%	5%	371	12	Michael M. Alper, MD	119	44	41	31	12	0	15.1	9.1	7.3	9.7	3 / 12		1.5	1.5	2.3	2.7	3.3		42.6	40.7	20.0	11.9	10.0		39.2	40.0	6.9
208	SHADY GROVE FERTILITY RSC AT GBMC		BALTIMORE	MARYLAND	100%	56%	0%	<1%	1%	15%	15%	18%	7%	3%	29%	10%	22%	6%	10%	1,078	10	Eugene Katz, MD	346	153	142	65	27	3	3.8	9.2	5.6	9.2	25.9	1 / 3	1.4	1.7	2.3	2.6	2.8	4.0	45.0	38.9	24.3	9.9	2.4	0 / 8	58.5	28.3	1.8
209	THE A.R.T. INSTITUTE OF WASHINGTON, INC.	WALTER REED NATIONAL MILITARY MEDICAL CENTER	BETHESDA	MARYLAND	100%	71%	<1%	0%	1%	26%	12%	7%	10%	2%	37%	2%	24%	7%	12%	559	0	James Segars, MD	219	93	111	46	0	0	7.8	8.6	12.6	15.2			1.6	1.8	2.1	2.2			40.9	27.4	19.4	17.5			39.8	23.0	5.1
210	ENDRIKA HINTON, MD		LUTHERVILLE	MARYLAND	100%	45%	0%	0%	5%	17%	22%	35%	39%	17%	52%	0%	4%	26%	35%	24	0	Endrika L. Hinton, MD	11	1	5	0	3	0	1 / 11	0 / 1	0 / 5		0 / 3		1.8	1.0	2.0		2.3		7 / 16	0 / 1	0 / 4		2 / 7		2 / 9		0 / 2
211	JOHNS HOPKINS FERTILITY CENTER		LUTHERVILLE	MARYLAND	100%	56%	2%	0%	5%	19%	8%	36%	6%	7%	30%	19%	6%	16%	11%	325	2	Jairo E. Garcia, MD	79	32	51	36	18	0	13.9	3.1	13.7	16.7	4 / 18		1.8	1.9	1.9	1.8	1.6		39.4	20.9	8.9	13.0	1 / 10		16.3	13.6	8.0
212	SHADY GROVE FERTILITY REPRODUCTIVE SCIENCE CENTER		ROCKVILLE	MARYLAND	100%	61%	0%	1%	5%	10%	10%	30%	4%	4%	23%	12%	22%	6%	7%	7,694	182	Michael J. Levy, MD	1,529	843	989	465	258	17	4.7	8.2	14.4	16.8	14.7	3 / 17	1.5	1.6	2.0	2.5	3.0	3.3	43.6	37.9	25.4	12.0	6.9	2.9	47.9	35.7	10.6
213	MONTGOMERY FERTILITY CENTER		SILVER SPRING	MARYLAND	100%	55%	0%	0%	3%	36%	13%	31%	2%	24%	24%	13%	2%	20%	18%	46	0	Yemi Famuyiwa, MD	10	6	8	5	0	2	2 / 10	0 / 6	3 / 8	1 / 5		0 / 2	2.3	3.2	2.5	1.5		4.0	1 / 14	0 / 16	0 / 10	0 / 3		0 / 8	0 / 4	0 / 5	0 / 3
214	FERTILITY CENTER OF MARYLAND		TOWSON	MARYLAND	100%	34%	0%	0%	0%	20%	23%	32%	13%	14%	36%	8%	11%	20%	24%	302	0	Santiago L. Padilla, MD	71	51	36	20	22	4	4.2	23.5	36.1	25.0	54.5	4 / 4	1.8	1.8	2.3	3.7	2.5		34.5	32.8	17.6	5.8	4.0		11.9	18.9	9.5
215	BRIGHAM AND WOMEN'S HOSPITAL CENTER FOR ASSISTED REPRODUCTIVE TECHNOLOGY		BOSTON	MASSACHUSETTS	100%	38%	<1%	<1%	2%	9%	12%	26%	9%	4%	24%	9%	29%	8%	11%	1,897	7	Elizabeth S. Ginsburg, MD	405	259	348	169	68	1	5.9	4.2	7.5	14.2	5.9	0 / 1	1.5	2.0	2.4	3.9	4.3	9.0	37.8	32.2	17.8	9.6	6.6	0 / 9	42.8	18.5	7.2
216	MASSACHUSETTS GENERAL HOSPITAL FERTILITY CENTER		BOSTON	MASSACHUSETTS	100%	45%	0%	<1%	4%	15%	10%	32%	6%	6%	38%	10%	17%	8%	20%	803	0	Thomas L. Toth, MD	217	142	148	83	18	0	4.1	7.0	6.1	7.2	2 / 18		1.6	1.8	2.4	3.6	4.0		50.0	31.2	21.2	10.9	5.0		31.8	16.9	2.5
217	FERTILITY SOLUTIONS, PC DBA	MASSACHUSETTS FERTILITY CENTER, LLC	DEDHAM	MASSACHUSETTS	100%	49%	0%	0%	2%	12%	11%	22%	5%	3%	29%	4%	26%	4%	8%	610	5	Ania Kowalik, MD	168	89	73	46	13	0	6.0	7.9	9.6	28.3	0 / 13		1.5	1.9	2.2	3.1	2.7		32.2	23.6	17.6	9.2	0.0		44.6	22.4	6.3
218	REPRODUCTIVE SCIENCE CENTER		LEXINGTON	MASSACHUSETTS	100%	43%	<1%	<1%	2%	15%	14%	22%	6%	3%	43%	8%	19%	7%	18%	2,586	85	Samuel C. Pang, MD	775	430	385	198	56	0	3.2	7.2	10.9	7.1	14.3		1.4	1.7	2.2	3.0	3.0		39.3	30.6	16.8	7.0	3.1		47.0	22.5	4.7
219	FERTILITY CENTERS OF NEW ENGLAND, INC.	NEW ENGLAND CLINICS OF REPRODUCTIVE MEDICINE, INC.	READING	MASSACHUSETTS	100%	63%	0%	<1%	8%	9%	14%	11%	6%	7%	24%	27%	22%	8%	11%	1,163	1	Joseph A. Hill, MD	402	182	182	60	28	0	3.0	4.9	7.7	5.0	7.1		1.4	1.6	1.7	1.9	2.3		46.8	40.3	26.6	11.0	2.6		49.0	27.4	5.7
220	BAYSTATE REPRODUCTIVE MEDICINE		SPRINGFIELD	MASSACHUSETTS	100%	41%	0%	<1%	0%	13%	20%	16%	10%	5%	24%	5%	25%	6%	10%	573	0	Kelly Lynch, MD	162	107	69	33	9	0	4.9	6.5	13.0	12.1	3 / 9		1.3	1.9	2.6	3.5	3.4		47.2	26.6	20.0	10.0	0 / 12		64.5	14.9	2.0
221	CARDONE REPRODUCTIVE MEDICINE AND INFERTILITY		STONEHAM	MASSACHUSETTS	100%	34%	0%	<1%	8%	13%	6%	40%	11%	13%	20%	8%	13%	13%	8%	239	1	Vito R. Cardone, MD	47	21	30	26	17	11	6.4	0.0	3.3	0.0	3 / 17	3 / 11	1.8	1.8	2.1	2.6	3.1	2.0	38.2	25.8	17.4	3.8	0 / 19	1 / 12	3.2	2 / 16	0 / 17
222	BOSTON IVF		WALTHAM	MASSACHUSETTS	100%	39%	<1%	<1%	9%	8%	12%	33%	4%	3%	24%	5%	29%	6%	10%	2,987	130	Michael M. Alper, MD	610	445	468	274	116	8	3.1	6.3	9.6	7.7	13.8	1 / 8	1.6	1.8	2.3	3.0	3.5	3.7	36.0	27.3	18.5	9.4	4.2	1 / 11	33.9	17.2	9.3
223	CENTER FOR REPRODUCTIVE MEDICINE	UNIVERSITY OF MICHIGAN REPRODUCTIVE ENDOCRINOLOGY AND INFERTILITY	ANN ARBOR	MICHIGAN	100%	64%	<1%	1%	0%	17%	21%	31%	7%	5%	48%	3%	7%	8%	25%	265	0	Senait Fisseha, MD	72	44	26	10	5	0	8.3	13.6	15.4	1 / 10	0 / 5		1.7	1.8	2.1	2.3	2.6		34.3	28.6	23.7	4.8	1 / 13		29.5	23.5	1 / 17
224	ADVANCED REPRODUCTIVE MEDICINE AND SURGERY, PC		BLOOMFIELD HILLS	MICHIGAN	100%	80%	0%	0%	16%	17%	10%	32%	20%	3%	35%	20%	8%	14%	20%	122	6	Carole L. Kowalczyk, MD	36	11	21	9	2	1	16.7	1 / 11	14.3	5 / 9	0 / 2	0 / 1	2.0	2.4	2.2	2.5	4.0	3.0	47.2	33.3	25.0	0 / 5	0 / 4	0 / 3	12.0	0 / 10	1 / 15
225	GAGO IVF		BRIGHTON	MICHIGAN	100%	62%	0%	0%	3%	27%	12%	45%	16%	13%	37%	17%	8%	29%	25%	114	0	Laura A. Gago, MD	18	6	8	1	1	0	0 / 18	0 / 6	0 / 8	0 / 1	1 / 1		2.1	2.4	2.8	3.0			25.7	3 / 12	18.2	0 / 3			0 / 15	0 / 5	0 / 7
226	MICHIGAN COMPREHENSIVE FERTILITY CENTER		DEARBORN	MICHIGAN	100%	84%	0%	0%	0%	12%	22%	34%	17%	4%	41%	8%	9%	11%	26%	157	0	David M. Magyar, DO	63	18	16	7	0	0	11.1	4 / 18	5 / 16	0 / 7			1.9	1.8	2.7	2.7			24.3	26.1	29.6	1 / 16			0.0	0 / 10	0 / 9
227	MICHIGAN REPRODUCTIVE & IVF CENTER, PC		GRAND RAPIDS	MICHIGAN	>99%	84%	0%	1%	<1%	17%	14%	23%	14%	3%	63%	6%	3%	7%	29%	941	1	William G. Dodds, MD	279	81	53	33	1	1	9.3	17.3	13.2	18.2	1 / 1	0 / 1	2.1	2.4	3.1	3.6			32.0	25.7	19.5	10.5			2.1	0.0	2.6
228	IVF MICHIGAN		ROCHESTER HILLS	MICHIGAN	>99%	91%	2%	1%	13%	15%	24%	33%	14%	18%	43%	13%	2%	16%	28%	1,078	0	Mostafa I. Abuzeid, MD	353	123	131	58	20	14	5.7	6.5	6.9	17.2	20.0	5 / 14	1.9	2.0	2.2	2.0	2.4	2.5	45.3	32.7	25.4	10.8	9.1	0 / 10	11.6	5.3	2.3
229	UNIVERSITY PHYSICIAN GROUP-SOUTHFIELD	WAYNE STATE UNIVERSITY	SOUTHFIELD	MICHIGAN	100%	94%	0%	0%	1%	11%	24%	17%	13%	9%	43%	17%	10%	12%	21%	161	0	Elizabeth E. Puscheck, MD	46	17	10	9	2	1	2.2	1 / 17	0 / 10	1 / 9	1 / 2	0 / 1	2.0	2.4	2.7	2.4	4.0	3.0	38.1	33.3	22.2	1 / 19	0 / 4	0 / 3	10.0	1 / 14	0 / 10
230	HENRY FORD REPRODUCTIVE MEDICINE		TROY	MICHIGAN	100%	58%	0%	0%	0%	16%	12%	1%	10%	4%	39%	26%	10%	3%	16%	70	0	Nicole Budrys, MD	25	7	2	3	0	1	20.0	0 / 7	1 / 2	2 / 3		0 / 1	2.0	1.6	2.0	3.0		2.0	40.0	2 / 8	0 / 2	1 / 3		0 / 2	1 / 14	1 / 4	0 / 1
231	BRENDA L. MOSKOVITZ, MD, PC		TROY	MICHIGAN	100%	69%	0%	0%	0%	31%	19%	56%	44%	0%	38%	0%	6%	50%	31%	16	0	Brenda L. Moskovitz, MD	4	4	2	1	2	0	0 / 4	2 / 4	0 / 2	0 / 1	1 / 2		2.0	2.0	2.0	1.0	2.0		5 / 8	0 / 2	1 / 4	0 / 1	0 / 2		1 / 4	0 / 1	0 / 2
232	REPRODUCTIVE MEDICINE ASSOCIATES OF MICHIGAN		TROY	MICHIGAN	100%	47%	0%	<1%	2%	14%	15%	18%	16%	8%	40%	19%	8%	16%	19%	569	11	Brad T. Miller, MD	136	46	54	15	4	7	1.5	2.2	18.5	0 / 15	0 / 4	5 / 7	1.8	2.2	2.3	2.7	2.8	3.0	35.7	26.6	14.6	7.9	1 / 11	0 / 6	21.6	8.1	2.6
233	MICHIGAN CENTER FOR FERTILITY AND WOMEN'S HEALTH, PLC		WARREN	MICHIGAN	100%	92%	0%	0%	20%	11%	6%	38%	5%	<1%	41%	9%	12%	7%	16%	147	0	Carole L. Kowalczyk, MD	30	14	9	4	0	2	6.7	0 / 14	1 / 9	1 / 4		1 / 2	1.8	1.9	2.0	2.0			41.7	44.0	5 / 14	0 / 2			20.8	1 / 13	0 / 6
234	THE MIDWEST CENTER FOR REPRODUCTIVE HEALTH, PA		MAPLE GROVE	MINNESOTA	100%	52%	0%	1%	2%	15%	53%	2%	9%	3%	45%	7%	8%	7%	31%	233	0	Randle S. Corfman, MD, PhD	102	33	18	1	2	0	9.8	3.0	0 / 18	1 / 1	0 / 2		1.9	1.8	1.8		2.0		55.8	42.6	25.0		0 / 2		3.7	7.7	1 / 15
235	CENTER FOR REPRODUCTIVE MEDICINE	ADVANCED REPRODUCTIVE TECHNOLOGIES	MINNEAPOLIS	MINNESOTA	100%	58%	0%	1%	<1%	13%	14%	24%	9%	5%	36%	4%	20%	6%	16%	1,096	7	Lisa Erickson, MD	365	156	134	50	9	2	2.2	7.1	9.0	20.0	0 / 9	0 / 2	1.7	1.8	1.9	2.6	2.4	1.0	53.8	50.2	28.7	20.2	4 / 17	0 / 2	25.9	13.5	6.3
236	REPRODUCTIVE MEDICINE CENTER		MINNEAPOLIS	MINNESOTA	100%	63%	0%	0%	0%	18%	24%	18%	16%	5%	53%	4%	7%	10%	26%	375	5	William R. Phipps, MD	161	63	38	24	2	4	6.2	7.9	21.1	29.2	1 / 2	1 / 4	1.8	2.1	2.6	2.8	4.0	3.3	38.8	29.5	22.4	0.0	0 / 4	0 / 10	10.6	0.0	0.0
237	MAYO CLINIC ASSISTED REPRODUCTIVE TECHNOLOGIES		ROCHESTER	MINNESOTA	100%	58%	0%	2%	9%	6%	30%	26%	4%	2%	34%	13%	13%	10%	17%	369	4	Jani R. Jensen, MD	93	31	27	11	3	0	6.5	12.9	14.8	5 / 11	0 / 3		1.8	2.3	2.4	2.5	2.7		44.2	20.0	22.5	2 / 10	1 / 8		17.9	8.7	0 / 19
238	REPRODUCTIVE MEDICINE & INFERTILITY ASSOCIATES		WOODBURY	MINNESOTA	100%	95%	0%	<1%	<1%	16%	20%	11%	21%	3%	63%	22%	6%	9%	43%	574	0	Jacques P. Stassart, MD	194	65	32	5	6	6	2.1	3.1	6.3	1 / 5	2 / 6	1 / 6	1.7	2.0	2.7	4.0	4.0	2.5	38.6	38.3	17.6	0 / 8	1 / 16	0 / 5	32.0	10.2	0.0
239	MISSISSIPPI REPRODUCTIVE MEDICINE, PLLC		FLOWOOD	MISSISSIPPI	100%	94%	9%	3%	18%	17%	25%	27%	31%	33%	28%	38%	<1%	42%	18%	167	0	Randall S. Hines, MD	17	8	5	1	1	1	1 / 17	0 / 8	1 / 5	0 / 1	0 / 1	0 / 1	1.7	1.3	2.0	1.0	4.0	3.0	75.0	2 / 8	0 / 4	0 / 1	2 / 4	0 / 3	2 / 10	1 / 3	1 / 2
240	MISSISSIPPI FERTILITY INSTITUTE		JACKSON	MISSISSIPPI	100%	71%	0%	0%	0%	24%	4%	17%	17%	14%	25%	3%	22%	15%	6%	165	0	John D. Isaacs, Jr, MD	58	24	22	6	1	1	5.2	16.7	18.2	1 / 6	0 / 1	1 / 1	1.8	1.9	1.9	2.0	2.0		43.4	26.7	17.2	2 / 10	0 / 2		5.6	0 / 14	0 / 12
241	UNIVERSITY OF MISSISSIPPI MEDICAL CENTER		JACKSON	MISSISSIPPI	100%	57%	0%	0%	0%	49%	26%	14%	20%	3%	17%	3%	11%	29%	11%	35	0	J. Preston Parry, MD	20	4	4	2	0	0	15.0	0 / 4	0 / 4	0 / 2			2.1	2.5	2.3	4.0			26.5	5 / 10	2 / 9	0 / 4			1 / 15	0 / 4	0 / 4
242	INFERTILITY CENTER OF ST. LOUIS		CHESTERFIELD	MISSOURI	>99%	95%	0%	3%	0%	8%	18%	46%	2%	10%	37%	7%	8%	16%	15%	939	3	Sherman J. Silber, MD	108	14	12	6	2	0	0.9	2 / 14	0 / 12	0 / 6	0 / 2		2.0	2.0	2.2	2.8	2.0		35.0	20.0	45.0	0 / 14	0 / 4		1.0	0 / 12	1 / 9
243	MID-MISSOURI REPRODUCTIVE MEDICINE AND SURGERY, INC.		COLUMBIA	MISSOURI	100%	75%	0%	2%	11%	13%	41%	26%	20%	4%	67%	9%	0%	11%	56%	136	0	Gilbert Wilshire, MD	55	16	7	5	0	0	5.5	7 / 16	0 / 7	1 / 5			1.9	2.1	2.7	1.8			43.9	6 / 19	4 / 19	2 / 7			10.0	0 / 8	0 / 7
244	MISSOURI CENTER FOR REPRODUCTIVE MEDICINE AND FERTILITY		COLUMBIA	MISSOURI	100%	18%	0%	0%	0%	50%	33%	50%	8%	8%	33%	8%	0%	33%	33%	15	0	Mira Aubuchon, MD	8	0	3	0	0	0	2 / 8		0 / 3				2.2		3.0				3 / 13		1 / 6				0 / 5		0 / 2
245	SHER INSTITUTE FOR REPRODUCTIVE MEDICINE-ST. LOUIS		CREVE COEUR	MISSOURI	100%	98%	0%	1%	6%	8%	9%	15%	7%	<1%	23%	36%	8%	2%	3%	506	0	Molina Dayal, MD	209	48	23	12	3	0	0.5	0.0	4.3	1 / 12	0 / 3		1.8	1.7	1.8	1.6			36.9	42.9	40.9	2 / 11			5.7	7.4	0 / 10
246	MIDWEST WOMEN'S HEALTHCARE SPECIALISTS		KANSAS CITY	MISSOURI	100%	79%	0%	2%	2%	22%	33%	37%	43%	3%	48%	4%	0%	28%	38%	101	6	Gregory C. Starks, MD	40	6	11	5	0	0	15.0	2 / 6	2 / 11	3 / 5			1.9	2.0	1.9	2.0			47.6	3 / 8	4 / 17	0 / 4			0.0	0 / 4	0 / 8
247	FERTILITY PARTNERSHIP		SAINT PETERS	MISSOURI	100%	94%	0%	0%	3%	20%	27%	28%	16%	3%	31%	3%	9%	16%	16%	199	0	David E. Simckes, MD	59	33	18	5	5	1	1.7	9.1	1 / 18	0 / 5	2 / 5	0 / 1	2.2	2.2	2.8	3.0	3.0		26.8	24.0	13.0	0 / 9	0 / 3		0.0	4.8	0 / 9
248	CENTER FOR REPRODUCTIVE MEDICINE & ROBOTIC SURGERY		ST. LOUIS	MISSOURI	100%	97%	0%	0%	0%	24%	39%	6%	41%	18%	41%	6%	2%	28%	26%	51	0	Saji Jacob, MD	27	7	5	0	0	0	0.0	1 / 7	0 / 5				2.2	2.3	2.0				17.3	4 / 14	0 / 10				0.0	0 / 6	0 / 4
249	THE INFERTILITY AND REPRODUCTIVE MEDICINE CENTER	AT WASHINGTON UNIVERSITY SCHOOL OF MEDICINE AND BARNES-JEWISH HOSPITAL	ST. LOUIS	MISSOURI	100%	65%	0%	<1%	1%	17%	27%	20%	11%	1%	25%	7%	15%	9%	12%	553	1	Randall R. Odem, MD	201	76	56	15	8	0	7.0	10.5	12.5	4 / 15	2 / 8		2.0	2.4	3.0	3.4	2.4		42.6	33.3	17.3	2.9	1 / 12		9.5	1.7	0.0
250	BILLINGS CLINIC	DEPARTMENT OF REPRODUCTIVE MEDICINE AND FERTILITY CARE	BILLINGS	MONTANA	100%	60%	0%	3%	0%	20%	21%	14%	12%	3%	19%	10%	21%	9%	7%	105	0	Christopher Montville, MD	52	13	4	4	0	0	3.8	0 / 13	1 / 4	0 / 4			1.6	2.0	3.3	2.5			48.0	50.0	4 / 10	1 / 5			37.0	2 / 11	0 / 3
251	NEBRASKA METHODIST HOSPITAL REI		ELKHORN	NEBRASKA	100%	86%	0%	<1%	1%	21%	18%	5%	14%	3%	51%	17%	8%	9%	22%	417	0	Carolyn M. Doherty, MD	172	41	21	10	0	0	9.9	19.5	14.3	2 / 10			1.9	2.2	2.8	2.7			40.0	28.4	27.3	0 / 19			11.3	0.0	0 / 16
252	HEARTLAND CENTER FOR REPRODUCTIVE MEDICINE, PC		OMAHA	NEBRASKA	>99%	49%	0%	<1%	0%	25%	5%	32%	12%	3%	42%	3%	15%	10%	22%	296	0	Victoria M. Maclin, MD	120	47	26	15	1	0	3.3	6.4	11.5	1 / 15	0 / 1		1.9	2.0	1.8	1.9	1.0		48.6	31.4	10.3	2 / 15	0 / 1		2.6	3.4	0 / 10
253	FERTILITY CENTER OF LAS VEGAS		LAS VEGAS	NEVADA	100%	95%	0%	2%	12%	12%	4%	59%	2%	2%	43%	11%	6%	8%	27%	959	3	Bruce S. Shapiro, MD, PhD	73	34	34	16	5	3	1.4	2.9	8.8	0 / 16	1 / 5	0 / 3	1.8	1.5	1.7	1.7	1.0	2.0	50.8	20.7	45.5	0 / 5	1 / 1	0 / 2	6.9	3 / 13	3 / 13
254	RED ROCK FERTILITY CENTER		LAS VEGAS	NEVADA	100%	88%	2%	0%	78%	0%	13%	28%	<1%	4%	16%	0%	39%	0%	0%	116	0	Eva D. Littman, MD	33	14	10	7	3	1	6.1	2 / 14	1 / 10	0 / 7	1 / 3	0 / 1	1.8	1.7	1.7	1.5			30.6	1 / 5	3 / 12	0 / 3			8.3	0 / 2	0 / 5
255	SHER INSTITUTE FOR REPRODUCTIVE MEDICINE-LAS VEGAS		LAS VEGAS	NEVADA	100%	94%	0%	<1%	3%	8%	7%	29%	11%	2%	13%	66%	<1%	27%	7%	347	0	Geoffrey Sher, MD	56	25	25	10	4	1	1.8	4.0	8.0	0 / 10	2 / 4	0 / 1	1.8	1.8	1.5	1.5	2.0		57.0	27.0	34.8	0 / 4	0 / 2		10.3	2 / 17	2 / 10
256	THE NEVADA CENTER FOR REPRODUCTIVE MEDICINE		RENO	NEVADA	100%	71%	0%	0%	<1%	23%	26%	48%	14%	10%	30%	15%	4%	29%	23%	335	0	Scott J. Whitten, MD	71	29	27	10	9	1	2.8	3.4	11.1	2 / 10	0 / 9	1 / 1	1.9	1.9	2.1	2.1	2.4		46.7	20.8	15.9	3 / 15	0 / 19		6.5	9.1	4.5
257	DARTMOUTH-HITCHCOCK MEDICAL CENTER		LEBANON	NEW HAMPSHIRE	100%	40%	0%	0%	0%	11%	9%	8%	<1%	1%	33%	22%	34%	2%	15%	185	1	Misty B. Porter, MD	65	25	19	15	0	0	12.3	20.0	6 / 19	5 / 15			1.7	2.0	2.4	3.9			34.7	26.3	18.2	5.1			24.1	0 / 18	0 / 10
258	SHER INSTITUTE FOR REPRODUCTIVE MEDICINE-NEW JERSEY		ASBURY	NEW JERSEY	100%	92%	0%	2%	30%	4%	18%	45%	9%	2%	32%	27%	4%	14%	19%	244	0	Albert J. Peters, DO	58	24	27	17	6	0	0.0	0.0	11.1	2 / 17	1 / 6		2.0	1.9	2.0	2.4	2.0		24.0	32.1	14.3	4.2	0 / 8		15.9	2 / 14	1 / 11
259	REPRODUCTIVE MEDICINE ASSOCIATES OF NEW JERSEY		BASKING RIDGE	NEW JERSEY	100%	85%	1%	<1%	32%	11%	20%	22%	5%	6%	58%	35%	0%	12%	38%	4,925	32	Michael R. Drews, MD	362	171	149	86	50	14	2.5	8.8	8.1	16.3	18.0	6 / 14	1.5	1.4	1.5	1.6	1.6	1.0	66.8	57.4	55.1	42.9	8 / 16		46.7	56.9	45.3
260	REPRODUCTIVE SCIENCE CENTER OF NEW JERSEY		EATONTOWN	NEW JERSEY	100%	44%	<1%	<1%	6%	23%	18%	43%	17%	2%	43%	2%	2%	14%	28%	334	16	William Ziegler, DO	124	54	41	16	7	0	7.3	13.0	2.4	2 / 16	0 / 7		1.7	2.1	2.8	3.6	4.0		29.9	27.4	12.9	4.3	0.0		20.9	0.0	0.0
261	CENTER FOR ADVANCED REPRODUCTIVE MEDICINE & FERTILITY		EDISON	NEW JERSEY	100%	60%	0%	0%	<1%	15%	21%	24%	2%	0%	46%	<1%	13%	4%	18%	313	0	Gregory H. Corsan, MD	78	25	18	10	7	6	5.1	4.0	2 / 18	2 / 10	1 / 7	1 / 6	1.6	1.8	1.9	2.5	2.3	3.0	42.3	30.3	22.2	10.0	1 / 14	0 / 9	36.9	3 / 17	1 / 12
262	WOMEN'S FERTILITY CENTER		ENGLEWOOD	NEW JERSEY	100%	90%	0%	0%	0%	17%	13%	48%	0%	0%	41%	2%	8%	0%	28%	64	0	Philip R. Lesorgen, MD	21	13	19	7	2	0	9.5	0 / 13	1 / 19	0 / 7	0 / 2		1.8	2.4	2.1	2.1	1.5		25.0	10.3	15.2	0 / 12	0 / 3		1 / 13	0 / 11	0 / 12
263	NORTH HUDSON I.V.F.	CENTER FOR FERTILITY AND GYNECOLOGY	ENGLEWOOD CLIFFS	NEW JERSEY	100%	82%	0%	0%	0%	0%	7%	54%	4%	14%	29%	21%	11%	18%	18%	33	0	Jane E. Miller, MD	6	3	2	0	0	0	0 / 6	2 / 3	0 / 2				2.0		2.0				5 / 12		2 / 4				0 / 5		0 / 2
264	UNIVERSITY REPRODUCTIVE ASSOCIATES, PC		HASBROUCK HEIGHTS	NEW JERSEY	100%	88%	2%	0%	8%	16%	12%	23%	7%	12%	66%	9%	9%	5%	41%	456	9	Peter G. McGovern, MD	88	60	56	30	15	2	0.0	0.0	3.6	0.0	0 / 15	1 / 2	2.0	1.8	1.9	2.0	2.7		33.1	32.0	22.0	12.2	10.0		0.0	7.8	0.0
265	SHORE INSTITUTE FOR REPRODUCTIVE MEDICINE		LAKEWOOD	NEW JERSEY	100%	32%	0%	0%	4%	17%	13%	18%	6%	5%	25%	5%	30%	6%	8%	84	0	Allen Morgan, MD	32	17	16	7	0	0	9.4	3 / 17	5 / 16	3 / 7			2.1	2.3	1.8	3.0			38.0	46.9	2 / 14	0 / 9			0 / 18	0 / 12	0 / 5
266	DELAWARE VALLEY OBGYN & INFERTILITY GROUP, PC	PRINCETON IVF	LAWRENCEVILLE	NEW JERSEY	100%	73%	1%	1%	4%	26%	49%	27%	2%	4%	58%	11%	0%	14%	47%	125	0	Seth G. Derman, MD	44	18	17	10	5	0	0.0	0 / 18	1 / 17	1 / 10	0 / 5		2.1	2.4	2.5	2.4	1.7		41.6	35.9	26.7	0 / 17	0 / 5		5.3	0 / 15	0 / 11
267	EAST COAST INFERTILITY AND IVF		LITTLE SILVER	NEW JERSEY	100%	61%	0%	<1%	7%	6%	3%	42%	29%	4%	43%	15%	5%	15%	28%	256	2	Miguel Damien, MD	60	41	43	30	12	6	3.3	2.4	4.7	6.7	0 / 12	0 / 6	1.8	1.8	2.0	2.7	2.3	3.3	68.4	43.1	18.9	13.1	0 / 16	1 / 10	2.2	7.7	3.7
268	INSTITUTE FOR REPRODUCTIVE MEDICINE AND SCIENCE	SAINT BARNABAS MEDICAL CENTER	LIVINGSTON	NEW JERSEY	100%	70%	0%	0%	12%	17%	8%	47%	8%	5%	35%	7%	11%	10%	22%	984	64	Margaret G. Garrisi, MD	202	140	112	67	40	3	8.9	10.7	18.8	19.4	32.5	2 / 3	1.4	1.5	1.8	1.9	2.5	3.0	44.3	39.6	20.6	19.0	6.4	0 / 3	46.7	32.1	16.1
269	COOPER INSTITUTE FOR REPRODUCTIVE HORMONAL DISORDERS		MARLTON	NEW JERSEY	100%	36%	2%	0%	1%	17%	8%	46%	3%	3%	31%	6%	10%	8%	14%	738	3	Jerome H. Check, MD, PhD	127	77	114	67	63	39	20.5	20.8	20.2	32.8	25.4	43.6	1.7	1.9	2.0	2.2	1.9	1.4	45.5	26.0	26.3	14.1	4.1	0 / 15	14.1	6.1	5.1
270	DELAWARE VALLEY INSTITUTE OF FERTILITY AND GENETICS		MARLTON	NEW JERSEY	100%	38%	0%	<1%	0%	17%	26%	26%	2%	3%	45%	12%	8%	3%	31%	172	0	George S. Taliadouros, MD	58	23	27	8	1	0	0.0	0.0	0.0	0 / 8	0 / 1		2.1	2.1	2.5	3.6	2.0		38.9	25.0	19.4	20.0	0 / 2		8.0	9.5	0.0
271	SOUTH JERSEY FERTILITY CENTER		MARLTON	NEW JERSEY	100%	54%	0%	0%	1%	24%	23%	33%	12%	6%	36%	32%	8%	27%	23%	469	4	Robert A. Skaf, MD	137	60	52	34	12	2	3.6	6.7	11.5	17.6	2 / 12	1 / 2	1.7	2.1	2.8	3.0	3.3	2.0	37.3	30.1	15.8	8.5	0.0	0 / 2	33.1	3.8	2.4
272	DIAMOND INSTITUTE FOR INFERTILITY		MILLBURN	NEW JERSEY	100%	64%	0%	<1%	3%	14%	9%	68%	3%	1%	18%	<1%	10%	6%	13%	322	0	Arie Birkenfeld, MD	65	35	40	20	12	9	6.2	2.9	10.0	5.0	0 / 12	2 / 9	1.9	1.8	2.4	2.9	3.2	3.3	32.0	22.0	13.9	10.6	8.6	0.0	22.2	17.9	0.0
273	VALLEY HOSPITAL FERTILITY CENTER		PARAMUS	NEW JERSEY	100%	43%	0%	<1%	3%	16%	12%	41%	7%	6%	29%	7%	13%	14%	14%	445	0	Ali Nasseri, MD, PhD	101	46	42	21	12	5	5.0	13.0	23.8	19.0	3 / 12	1 / 5	1.7	1.8	1.8	1.7	2.4	1.0	48.0	46.2	20.4	13.8	0 / 17	0 / 3	25.6	6.5	13.0
274	PRINCETON CENTER FOR REPRODUCTIVE MEDICINE		PENNINGTON	NEW JERSEY	100%	44%	0%	0%	0%	15%	23%	62%	0%	0%	54%	0%	8%	8%	46%	13	0	Althea M. O'Shaughnessy, MD	3	1	4	1	0	0	0 / 3	0 / 1	0 / 4	1 / 1			1.7	2.0	3.3				3 / 5	1 / 2	2 / 13				1 / 3	0 / 1	0 / 4
275	IVF NEW JERSEY		SOMERSET	NEW JERSEY	100%	24%	0%	<1%	1%	14%	16%	47%	6%	11%	31%	12%	7%	15%	21%	707	0	Michael C. Darder, MD	157	91	61	35	22	0	3.8	8.8	4.9	5.7	13.6		1.9	2.4	2.6	3.0	2.9		37.4	23.0	20.7	13.1	4.0		15.6	2.6	5.7
276	CENTER FOR REPRODUCTIVE MEDICINE AND FERTILITY		VOORHEES	NEW JERSEY	100%	47%	0%	0%	<1%	12%	11%	27%	3%	2%	30%	8%	24%	4%	11%	158	0	Louis R. Manara, DO	56	25	23	7	3	2	8.9	8.0	8.7	0 / 7	0 / 3	0 / 2	1.9	2.0	2.0	2.3	2.7	2.0	28.8	27.9	17.1	0 / 14	0 / 8	0 / 4	17.9	0 / 19	0 / 18
277	NORTH JERSEY FERTILITY ASSOCIATES, LLC		WAYNE	NEW JERSEY	100%	77%	0%	0%	0%	36%	0%	33%	0%	3%	22%	25%	10%	17%	12%	87	0	Mark X. Ransom, MD	25	18	13	11	8	0	0.0	1 / 18	1 / 13	3 / 11	1 / 8		1.9	2.1	4.1	2.8	4.0		47.6	37.1	13.3	4.5	7.1		4.3	0 / 16	0 / 11
278	FERTILITY INSTITUTE OF NEW JERSEY AND NEW YORK		WESTWOOD	NEW JERSEY	100%	96%	0%	2%	6%	29%	43%	59%	9%	31%	53%	19%	0%	33%	48%	62	0	Zalman Levine, MD	19	11	11	3	3	0	1 / 19	0 / 11	0 / 11	0 / 3	1 / 3		2.3	2.6	2.0	4.0	3.5		40.5	26.1	5 / 18	1 / 8	0 / 7		0 / 16	0 / 9	1 / 6
279	CENTER FOR REPRODUCTIVE MEDICINE OF NEW MEXICO		ALBUQUERQUE	NEW MEXICO	100%	77%	0%	0%	9%	12%	13%	35%	5%	13%	81%	12%	4%	3%	60%	283	0	Douglas J. Thompson, MD	46	28	15	5	7	4	13.0	10.7	0 / 15	0 / 5	4 / 7	3 / 4	2.1	2.4	2.8	3.8	2.7	3.0	39.7	21.4	21.2	5 / 19	1 / 8	0 / 3	5.1	4.2	0 / 12
280	THE FERTILITY INSTITUTE AT NEW YORK METHODIST HOSPITAL		BROOKLYN	NEW YORK	100%	83%	0%	0%	2%	46%	7%	33%	35%	15%	10%	7%	2%	38%	7%	421	7	George D. Kofinas, MD	64	46	55	48	36	5	6.3	10.9	10.9	27.1	30.6	0 / 5	1.9	2.6	3.2	3.2	3.6	4.2	36.2	25.7	17.0	8.8	5.0	0.0	16.7	2.7	0.0
281	GENESIS FERTILITY & REPRODUCTIVE MEDICINE		BROOKLYN	NEW YORK	100%	60%	<1%	0%	7%	16%	10%	26%	3%	<1%	55%	15%	10%	8%	26%	571	3	Richard V. Grazi, MD	133	88	58	34	36	4	7.5	18.2	15.5	29.4	30.6	1 / 4	1.7	2.0	2.4	2.9	3.5	4.0	45.2	32.8	7.1	10.6	5.3	0 / 4	28.2	10.0	0.0
282	INFERTILITY & IVF MEDICAL ASSOCIATES OF WESTERN NEW YORK		BUFFALO	NEW YORK	100%	64%	0%	0%	0%	22%	14%	15%	12%	<1%	36%	2%	17%	6%	11%	409	0	Adam M. Griffin, MD	183	83	53	23	8	0	6.0	13.3	17.0	8.7	0 / 8		2.2	2.3	2.7	3.5	4.4		30.7	24.3	13.8	9.2	0.0		1.9	1.7	2.8
283	HUDSON VALLEY FERTILITY, PLLC		FISHKILL	NEW YORK	100%	82%	0%	0%	1%	12%	37%	53%	5%	<1%	23%	4%	1%	12%	17%	244	0	Daniel W. Levine, MD	26	14	20	9	2	1	0.0	3 / 14	30.0	3 / 9	0 / 2	0 / 1	2.0	2.0	2.2	2.5	2.0		27.7	1 / 16	2 / 19	0 / 10	0 / 2		9.5	1 / 9	0 / 9
284	THE NEW YORK FERTILITY CENTER		FLUSHING	NEW YORK	100%	88%	<1%	0%	4%	12%	12%	22%	9%	5%	8%	8%	30%	4%	<1%	266	0	Tony Tsai, MD	81	28	43	35	28	19	4.9	0.0	11.6	8.6	0.0	2 / 19	3.3	3.0	3.0	3.1	2.9	2.0	16.1	13.9	9.3	4.8	1.6	0.0	1.6	0.0	0.0
285	MONTEFIORE'S INSTITUTE FOR REPRODUCTIVE MEDICINE AND HEALTH		HARTSDALE	NEW YORK	100%	57%	0%	0%	2%	26%	15%	43%	7%	7%	30%	16%	10%	20%	22%	236	4	Harry J. Lieman, MD	59	33	21	26	18	4	16.9	6.1	19.0	38.5	2 / 18	0 / 4	1.8	2.2	3.0	2.3	3.7	2.5	33.8	27.8	19.0	0.0	5.4	0 / 5	17.1	0.0	0 / 14
286	NEW YORK REPRODUCTIVE WELLNESS		JERICHO	NEW YORK	100%	100%	0%	0%	0%	9%	6%	15%	1%	0%	22%	1%	52%	2%	3%	98	0	Gregory Zapantis, MD	24	12	13	5	4	0	0.0	0 / 12	0 / 13	0 / 5	0 / 4		2.0	2.2	2.3	2.3	1.8		30.2	25.0	21.7	1 / 9	0 / 7		15.0	1 / 11	0 / 9
287	ALBANY IVF FERTILITY		LOUDONVILLE	NEW YORK	100%	43%	0%	0%	0%	20%	11%	59%	7%	0%	21%	1%	8%	14%	11%	195	0	Steven Bayer, MD	72	36	27	10	1	0	5.6	19.4	25.9	1 / 10	1 / 1		1.7	2.0	2.9	2.7			46.3	11.3	12.2	3 / 19			25.5	3.8	0 / 15
288	NORTH SHORE UNIVERSITY HOSPITAL	THE CENTER FOR HUMAN REPRODUCTION	MANHASSET	NEW YORK	100%	92%	0%	0%	8%	8%	11%	29%	4%	2%	21%	8%	27%	4%	5%	946	29	Avner Hershlag, MD	197	133	99	73	40	2	4.1	7.5	8.1	8.2	5.0	1 / 2	1.6	2.1	2.7	2.7	2.8		37.7	25.3	13.4	8.6	5.6		38.8	4.0	0.0
289	EAST COAST FERTILITY		MELVILLE	NEW YORK	100%	29%	2%	0%	0%	24%	6%	14%	9%	0%	34%	8%	16%	6%	5%	89	0	David Kreiner, MD	24	17	4	4	5	2	4.2	1 / 17	1 / 4	3 / 4	0 / 5	0 / 2	1.6	1.6	1.0	1.0	2.0		41.9	17.4	1 / 2	0 / 1	2 / 10		4 / 14	0 / 7
290	LONG ISLAND IVF		MELVILLE	NEW YORK	100%	80%	2%	0%	2%	16%	7%	22%	6%	6%	30%	3%	25%	4%	9%	1,150	1	Daniel Kenigsberg, MD	230	129	164	93	58	10	3.0	7.8	3.7	10.8	19.0	0 / 10	1.8	1.9	2.4	2.8	2.6	2.5	40.7	37.9	17.9	12.9	5.7	0 / 15	18.6	10.2	1.6
291	REPRODUCTIVE SPECIALISTS OF NEW YORK		MINEOLA	NEW YORK	100%	68%	1%	<1%	5%	15%	12%	24%	5%	6%	37%	18%	18%	11%	17%	1,477	12	James Stelling, MD	236	207	167	135	79	41	3.0	3.9	5.4	3.7	6.3	22.0	1.6	1.8	2.1	2.5	2.9	2.7	31.0	21.4	14.4	9.6	4.4	3.0	38.5	19.0	8.4
292	WESTCHESTER REPRODUCTIVE MEDICINE		MT. KISCO	NEW YORK	100%	60%	0%	0%	0%	29%	14%	21%	10%	7%	41%	12%	19%	14%	26%	44	0	Rachel A. Bennett, MD	8	6	10	3	3	0	0 / 8	0 / 6	1 / 10	1 / 3	1 / 3		1.5	2.5	2.9	3.0	4.0		6 / 9	1 / 5	5.0	0 / 6	2 / 8		1 / 4	0 / 2	0 / 6
293	ADVANCED FERTILITY SERVICES		NEW YORK	NEW YORK	100%	85%	0%	0%	<1%	41%	11%	15%	2%	2%	18%	0%	23%	10%	2%	138	0	Hugh Melnick, MD	36	18	23	14	12	3	11.1	0 / 18	4.3	3 / 14	2 / 12	1 / 3	1.9	1.8	1.9	2.9	2.0	3.0	11.8	22.6	8.6	10.0	1 / 16	0 / 3	0.0	0 / 13	0 / 12
294	BETH ISRAEL CENTER FOR INFERTILITY & REPRODUCTIVE HEALTH		NEW YORK	NEW YORK	100%	81%	0%	0%	2%	26%	15%	35%	<1%	3%	59%	0%	11%	9%	37%	133	0	Peter Chang, MD	25	17	22	22	4	0	12.0	3 / 17	9.1	31.8	1 / 4		1.9	2.4	3.6	2.7	3.0		51.7	24.2	13.0	2.7	0 / 9		3 / 16	1 / 14	1 / 13
295	BROOKLYN/WESTSIDE FERTILITY CENTER	BROOKLYN FERTILITY CENTER	NEW YORK	NEW YORK	100%	85%	0%	0%	10%	48%	40%	24%	0%	92%	60%	16%	0%	36%	60%	25	0	Dov B. Goldstein, MD	6	2	4	4	3	1	0 / 6	0 / 2	0 / 4	1 / 4	0 / 3	1 / 1	2.0	1.5	1.8	1.0	2.7		1 / 8	1 / 3	0 / 7	0 / 2	1 / 8		0 / 5	1 / 2	0 / 3
296	COLUMBIA UNIVERSITY CENTER FOR WOMEN'S REPRODUCTIVE CARE		NEW YORK	NEW YORK	100%	60%	0%	0%	2%	8%	7%	53%	3%	2%	33%	11%	6%	5%	16%	1,667	5	Michael M. Guarnaccia, MD	261	257	255	206	145	27	6.9	9.3	17.3	23.3	30.3	33.3	1.8	2.0	2.3	2.7	2.5	2.9	29.1	28.5	14.5	9.8	3.0	0.0	9.6	5.6	2.1
297	ANDREW LOUCOPOULOS, MD, PHD		NEW YORK	NEW YORK	100%	71%	0%	0%	0%	13%	0%	80%	0%	0%	0%	0%	13%	7%	0%	19	0	Andrew Loucopoulos, MD, PhD	3	1	6	0	4	0	0 / 3	0 / 1	0 / 6		0 / 4		1.7	2.0	3.2		3.5		2 / 5	0 / 2	0 / 16		1 / 14		0 / 2	0 / 1	0 / 5
298	MANHATTAN REPRODUCTIVE MEDICINE		NEW YORK	NEW YORK	100%	95%	0%	0%	3%	68%	6%	59%	8%	5%	37%	0%	2%	34%	37%	70	0	Hanna Jesionowska, MD	13	12	6	5	2	0	0 / 13	0 / 12	0 / 6	0 / 5	0 / 2		2.7	2.6	2.8	3.3	2.0		20.0	34.5	5 / 17	1 / 13	0 / 4		0 / 12	1 / 10	0 / 6
299	MEDICAL OFFICES FOR HUMAN REPRODUCTION	CENTER FOR HUMAN REPRODUCTION (CHR)	NEW YORK	NEW YORK	100%	82%	<1%	1%	12%	11%	3%	84%	7%	6%	22%	24%	2%	26%	21%	606	1	Norbert Gleicher, MD	71	49	84	78	65	44	11.3	8.2	17.9	14.1	9.2	15.9	1.9	1.7	2.2	2.5	2.8	2.7	36.1	19.1	19.0	5.5	3.3	2.8	10.0	17.4	2.5
300	METROPOLITAN REPRODUCTIVE MEDICINE, PC		NEW YORK	NEW YORK	100%	44%	0%	0%	0%	12%	19%	23%	8%	0%	35%	4%	35%	8%	27%	26	0	Susan Lobel, MD	8	0	1	3	5	1	0 / 8		0 / 1	0 / 3	0 / 5	0 / 1	2.1		2.0	2.7	4.4	5.0	6 / 13		2 / 2	1 / 6	0.0	0 / 5	0 / 6		0 / 1
301	NEW HOPE FERTILITY CENTER - WEST SIDE		NEW YORK	NEW YORK	100%	78%	40%	<1%	2%	16%	3%	65%	4%	2%	14%	4%	8%	8%	7%	4,174	21	John J. Zhang, MD, PhD	66	75	59	31	54	65	0.0	0.0	1.7	0.0	0.0	1.5	1.4	1.4	1.4	1.3	1.5	1.4	49.4	41.2	28.8	26.3	3.7	1.1	41.9	30.0	29.0
302	NEW YORK FERTILITY INSTITUTE		NEW YORK	NEW YORK	100%	97%	0%	0%	40%	5%	11%	14%	14%	9%	5%	11%	41%	4%	4%	70	0	Majid Fateh, MD	4	5	4	11	11	0	0 / 4	0 / 5	0 / 4	0 / 11	0 / 11		2.3	2.4	1.8	3.2	2.5		1 / 9	2 / 12	1 / 7	8.6	5.0		0 / 4	0 / 4	0 / 3
303	NEW YORK FERTILITY SERVICES, PC	BATZOFIN FERTILITY SERVICES, PC	NEW YORK	NEW YORK	100%	86%	0%	6%	6%	21%	8%	40%	7%	0%	14%	22%	5%	9%	6%	99	1	Joel Batzofin, MD	20	13	15	11	1	3	0.0	0 / 13	2 / 15	2 / 11	0 / 1	0 / 3	1.9	1.7	1.7	2.2		2.5	16.7	10.0	1 / 17	15.0		0 / 5	0 / 16	2 / 9	0 / 7
304	NEW YORK REPRODUCTIVE MEDICAL SERVICES		NEW YORK	NEW YORK	100%	87%	28%	0%	10%	2%	5%	51%	7%	8%	8%	1%	25%	7%	0%	100	0	Andrea Vidali, MD	13	11	12	15	9	1	0 / 13	0 / 11	2 / 12	3 / 15	0 / 9	0 / 1	1.7	1.5	2.3	2.0	1.6	5.0	40.0	9 / 17	28.6	4 / 18	0 / 7	0 / 5	4 / 9	4 / 10	0 / 8
305	NEWAY MEDICAL		NEW YORK	NEW YORK	100%	64%	0%	0%	2%	10%	19%	59%	8%	1%	16%	1%	8%	9%	12%	182	0	Janelle Luk, MD	29	19	25	22	7	3	3.4	0 / 19	4.0	9.1	0 / 7	2 / 3	2.0	2.3	3.1	3.0	2.8		51.3	28.1	6.8	8.1	0 / 14		30.4	1 / 13	0.0
306	NYU FERTILITY CENTER		NEW YORK	NEW YORK	100%	31%	0%	<1%	2%	10%	7%	22%	7%	11%	17%	56%	13%	26%	10%	2,140	70	James A. Grifo, MD, PhD	165	103	129	119	60	17	9.1	14.6	14.7	21.0	18.3	7 / 17	1.5	1.6	1.7	2.3	2.7	2.2	40.3	40.2	23.6	16.7	5.9	0 / 17	43.3	37.7	18.8
307	OFFICES FOR FERTILITY AND REPRODUCTIVE MEDICINE		NEW YORK	NEW YORK	100%	86%	3%	0%	26%	16%	33%	62%	8%	21%	66%	25%	0%	20%	64%	168	1	Cecilia Schmidt-Sarosi, MD	8	5	7	6	9	0	1 / 8	0 / 5	2 / 7	1 / 6	1 / 9		1.2	1.7	2.0	1.5	1.8		3 / 5	1 / 5	1 / 8	1 / 6	0 / 7		4 / 5	1 / 3	1 / 4
308	REPRODUCTIVE MEDICINE ASSOCIATES OF NEW YORK, LLP		NEW YORK	NEW YORK	100%	52%	0%	0%	7%	13%	11%	27%	6%	3%	25%	10%	19%	6%	7%	2,656	11	Lawrence Grunfeld, MD	437	341	349	245	148	25	4.3	10.0	16.6	20.8	28.4	40.0	1.7	1.8	1.9	2.3	2.3	2.4	42.1	40.9	22.4	13.9	4.7	0.0	19.2	14.6	7.4
309	GEOFFREY SHER, MD, PC		NEW YORK	NEW YORK	100%	81%	2%	0%	9%	7%	5%	59%	3%	<1%	12%	6%	20%	8%	4%	865	1	Drew V. Tortoriello, MD	133	75	77	65	46	14	9.8	13.3	16.9	16.9	21.7	7 / 14	1.9	1.9	2.4	2.4	2.7	3.2	39.0	35.9	18.3	12.3	6.0	1 / 19	11.5	6.8	8.9
310	WEILL MEDICAL COLLEGE OF CORNELL UNIVERSITY	CENTER FOR REPRODUCTIVE MEDICINE	NEW YORK	NEW YORK	100%	65%	<1%	<1%	3%	17%	7%	59%	9%	6%	30%	4%	6%	15%	17%	3,688	9	Zev Rosenwaks, MD	626	469	582	449	320	64	5.1	12.8	15.5	19.4	17.8	23.4	1.9	2.3	2.8	3.2	3.3	2.8	38.0	27.1	17.9	10.5	3.6	6.3	12.7	4.8	2.2
311	ROCHESTER FERTILITY CARE, PC		ROCHESTER	NEW YORK	100%	72%	0%	0%	3%	21%	14%	22%	18%	4%	41%	26%	7%	21%	22%	104	0	Rosalind A. Hayes, MD	29	13	20	5	0	0	27.6	5 / 13	10.0	1 / 5			2.2	2.2	3.0	4.3			36.8	2 / 13	7.7	1 / 13			1 / 15	0 / 3	0 / 11
312	STRONG FERTILITY CENTER		ROCHESTER	NEW YORK	100%	85%	0%	0%	8%	14%	11%	19%	9%	1%	44%	12%	16%	6%	18%	276	4	John T. Queenan, MD	83	35	23	8	10	0	4.8	5.7	21.7	1 / 8	1 / 10		2.1	2.6	2.8	3.9	3.7		24.7	21.2	8.5	3.7	0.0		2.8	0.0	0 / 14
313	ISLAND REPRODUCTIVE SERVICES, PC		STATEN ISLAND	NEW YORK	100%	91%	0%	0%	15%	26%	16%	55%	10%	14%	51%	6%	2%	25%	34%	308	0	Eric S. Knochenhauer, MD	48	27	32	29	12	1	4.2	3.7	3.1	17.2	3 / 12	0 / 1	1.9	2.2	2.6	3.2	3.1	2.0	46.3	34.5	17.3	5.4	10.7	0 / 2	14.0	4.2	7.4
314	GOLD COAST IVF	REPRODUCTIVE MEDICINE AND SURGERY CENTER	SYOSSET	NEW YORK	100%	90%	0%	0%	2%	14%	15%	47%	7%	5%	31%	14%	10%	11%	27%	132	0	Steven F. Palter, MD	43	12	14	12	6	2	2.3	0 / 12	0 / 14	1 / 12	0 / 6	0 / 2	2.0	2.5	2.7	2.2	4.2	4.5	55.8	30.0	23.7	4.2	4.0	0 / 9	0.0	0 / 12	0 / 13
315	CNY FERTILITY CENTER		SYRACUSE	NEW YORK	100%	89%	<1%	<1%	5%	22%	14%	29%	13%	11%	27%	18%	10%	21%	14%	2,972	24	Robert J. Kiltz, MD	773	327	326	146	112	23	4.4	8.3	8.6	12.3	17.9	13.0	1.9	2.1	2.3	2.8	2.5	2.2	30.2	20.2	8.7	4.5	2.4	6.9	13.1	8.5	6.0
316	UNIVERSITY IVF	SUNY UPSTATE MEDICAL UNIVERSITY	SYRACUSE	NEW YORK	100%	92%	0%	0%	0%	31%	0%	0%	6%	6%	31%	6%	31%	0%	13%	16	0	Shawky Z. Badawy, MD	9	2	0	2	0	0	0 / 9	0 / 2		1 / 2			2.7	4.5		1.0			12.5	1 / 9		0 / 1			0 / 8	0 / 2
317	WESTCHESTER FERTILITY AND REPRODUCTIVE ENDOCRINOLOGY		WHITE PLAINS	NEW YORK	100%	87%	0%	0%	7%	45%	11%	49%	10%	19%	27%	1%	1%	30%	21%	158	1	Michael B. Blotner, MD	32	25	16	11	11	4	6.3	4.0	2 / 16	3 / 11	0 / 11	1 / 4	1.9	2.2	2.3	2.0	2.3	1.5	38.1	28.2	16.0	1 / 14	0 / 16	0 / 3	19.0	0 / 17	0 / 10
318	BRAVERMAN REPRODUCTIVE IMMUNOLOGY, PC		WOODBURY	NEW YORK	100%	95%	0%	0%	1%	4%	26%	11%	19%	0%	19%	72%	1%	24%	18%	235	0	Khaled Zeitoun, MD	18	14	21	19	10	2	0 / 18	0 / 14	0.0	0 / 19	0 / 10	0 / 2	2.2	2.5	2.7	4.2	2.8	9.0	20.5	24.2	21.7	5.6	8.0	0 / 9	2 / 17	0 / 13	0 / 17
319	NORTH CAROLINA CENTER FOR REPRODUCTIVE MEDICINE	THE TALBERT FERTILITY INSTITUTE	CARY	NORTH CAROLINA	100%	91%	1%	3%	3%	13%	10%	44%	5%	19%	37%	8%	8%	12%	23%	277	3	Sameh K. Toma, MD	52	23	16	2	2	0	1.9	4.3	4 / 16	0 / 2	2 / 2		2.0	2.1	2.4	3.0			32.7	13.6	12.0	0 / 6			0.0	0 / 19	0 / 12
320	CMC REPRODUCTIVE MEDICINE AND INFERTILITY	CMC WOMEN'S INSTITUTE	CHARLOTTE	NORTH CAROLINA	100%	72%	0%	0%	0%	14%	19%	30%	9%	3%	32%	22%	12%	18%	19%	418	8	Bradley S. Hurst, MD	68	37	23	12	3	0	8.8	2.7	8.7	1 / 12	2 / 3		1.6	1.9	2.3	3.0	5.0		40.9	26.5	11.4	25.0	1 / 5		34.5	12.5	0 / 17
321	INSTITUTE FOR ASSISTED REPRODUCTION		CHARLOTTE	NORTH CAROLINA	100%	83%	<1%	2%	7%	10%	19%	26%	7%	5%	27%	8%	15%	5%	11%	1,026	15	Jack L. Crain, MD	144	93	74	50	10	8	4.9	10.8	20.3	22.0	3 / 10	6 / 8	1.9	2.0	1.9	2.1	2.5		31.0	23.3	10.0	18.2	0 / 10		9.8	8.1	0 / 18
322	DUKE FERTILITY CENTER	DUKE UNIVERSITY MEDICAL CENTER	DURHAM	NORTH CAROLINA	100%	80%	0%	2%	1%	8%	11%	28%	13%	5%	37%	12%	14%	11%	12%	336	0	Suheil J. Muasher, MD	79	45	31	19	8	0	6.3	4.4	6.5	2 / 19	0 / 8		2.0	2.2	2.2	2.6	2.1		36.1	31.8	25.5	11.1	0 / 16		10.6	2.8	0.0
323	WOMACK ARMY MEDICAL CENTER REI CLINIC		FORT BRAGG	NORTH CAROLINA	100%	86%	0%	0%	0%	30%	17%	19%	28%	11%	31%	0%	19%	23%	24%	100	0	Jason Parker, DO	47	22	13	7	2	0	4.3	9.1	1 / 13	1 / 7	0 / 2		1.8	1.8	2.0	2.3	1.0		38.0	40.0	29.2	3 / 11	0 / 2		20.0	3 / 18	1 / 12
324	EAST CAROLINA UNIVERSITY		GREENVILLE	NORTH CAROLINA	100%	62%	0%	0%	0%	13%	34%	25%	13%	7%	25%	7%	16%	17%	16%	78	0	Clifford C. Hayslip, MD	31	9	3	2	0	0	0.0	1 / 9	0 / 3	0 / 2			2.0	2.3	2.5	3.5			50.8	5 / 16	0 / 5	1 / 7			3.3	0 / 7	0 / 2
325	PREMIER FERTILITY CENTER	HIGH POINT REGIONAL HEALTH SYSTEM	HIGH POINT	NORTH CAROLINA	100%	70%	0%	0%	3%	15%	31%	28%	6%	0%	50%	8%	7%	9%	31%	122	0	Jeffrey L. Deaton, MD	41	8	9	1	0	0	4.9	1 / 8	0 / 9	0 / 1			1.4	1.6	2.0	3.0			64.2	4 / 11	2 / 16	1 / 3			51.5	1 / 5	0 / 5
326	ADVANCED REPRODUCTIVE CONCEPTS		HUNTERSVILLE	NORTH CAROLINA	100%	90%	0%	0%	0%	18%	14%	19%	10%	5%	54%	3%	11%	3%	21%	91	1	Mark L. Jutras, MD	20	10	9	1	0	0	5.0	1 / 10	1 / 9	0 / 1			1.6	1.8	2.1				44.8	1 / 11	3 / 17				5 / 16	1 / 5	0 / 7
327	ATLANTIC REPRODUCTIVE MEDICINE SPECIALISTS		RALEIGH	NORTH CAROLINA	100%	83%	0%	0%	3%	5%	13%	45%	6%	8%	19%	14%	15%	9%	14%	123	1	Susannah D. Copland, MD	29	17	13	4	2	0	10.3	1 / 17	2 / 13	0 / 4	0 / 2		1.8	1.9	1.5	1.7			71.4	30.4	0 / 4	0 / 1			23.8	0 / 12	0 / 2
328	CAROLINA CONCEPTIONS, PA		RALEIGH	NORTH CAROLINA	100%	86%	0%	1%	14%	12%	17%	38%	8%	11%	36%	9%	11%	12%	24%	644	5	John K. Park, MD	205	97	70	24	8	1	7.8	12.4	12.9	25.0	1 / 8	0 / 1	1.8	2.1	2.3	2.9	2.6	1.0	43.7	32.3	23.3	10.6	0 / 18	0 / 1	17.0	12.5	5.3
329	UNC FERTILITY		RALEIGH	NORTH CAROLINA	100%	59%	0%	0%	1%	15%	8%	41%	5%	3%	29%	7%	14%	8%	11%	227	1	Jennifer E. Mersereau, MD	58	40	20	16	4	0	13.8	10.0	25.0	5 / 16	2 / 4		1.7	2.1	2.7	3.9	1.0		45.7	27.8	23.7	4.7	0 / 1		32.6	3.0	0 / 14
330	WAKE FOREST UNIVERSITY CENTER FOR REPRODUCTIVE MEDICINE		WINSTON-SALEM	NORTH CAROLINA	100%	80%	0%	0%	6%	14%	17%	20%	13%	<1%	41%	10%	18%	8%	19%	354	3	Erika B. Johnston-MacAnanny, MD	90	60	35	10	8	0	6.7	5.0	17.1	2 / 10	0 / 8		1.7	2.1	2.5	2.8	4.5		53.9	36.8	17.2	5 / 14	8.7		39.7	6.0	0.0
331	SANFORD HEALTH REPRODUCTIVE MEDICINE INSTITUTE		FARGO	NORTH DAKOTA	100%	80%	<1%	1%	3%	13%	18%	6%	14%	2%	61%	8%	8%	7%	18%	210	0	Steffen P. Christensen, MD	87	31	20	6	0	0	12.6	19.4	0.0	2 / 6			1.8	2.0	2.4	1.7			36.9	23.8	19.0	0 / 3			11.8	4.5	0 / 17
332	FERTILITY UNLIMITED, INC.	NORTHEASTERN OHIO FERTILITY CENTER	AKRON	OHIO	100%	89%	0%	0%	0%	19%	22%	74%	30%	0%	41%	15%	0%	26%	41%	27	0	Nicholas J. Spirtos, DO	8	1	0	0	0	0	0 / 8	0 / 1					1.9	4.0					6 / 13	0 / 4					0 / 6	0 / 1
333	REPRODUCTIVE GYNECOLOGY		AKRON	OHIO	100%	85%	0%	<1%	7%	19%	24%	24%	23%	10%	66%	13%	1%	13%	46%	391	0	Richard W. Moretuzzo, MD	155	49	31	15	9	0	4.5	6.1	6.5	4 / 15	2 / 9		2.3	2.2	2.9	3.5	3.9		25.5	19.5	9.9	2.6	0.0		0.0	0.0	3.8
334	CLEVELAND CLINIC FERTILITY CENTER		BEACHWOOD	OHIO	100%	83%	1%	2%	5%	13%	14%	35%	11%	4%	53%	15%	10%	12%	31%	701	2	Cynthia Austin, MD	187	100	72	25	10	0	12.8	17.0	22.2	12.0	2 / 10		2.0	2.1	2.4	2.4	1.9		42.9	33.1	26.8	7.0	1 / 13		9.3	4.0	2.2
335	BETHESDA FERTILITY CENTER		CINCINNATI	OHIO	100%	70%	0%	1%	2%	14%	15%	37%	5%	4%	24%	4%	15%	6%	11%	285	0	Glen E. Hofmann, MD, PhD	89	29	21	9	3	0	9.0	17.2	19.0	3 / 9	1 / 3		2.0	2.0	2.1	2.5	2.5		27.3	13.6	9.7	0 / 15	0 / 5		2.6	4.8	0 / 15
336	INSTITUTE FOR REPRODUCTIVE HEALTH		CINCINNATI	OHIO	100%	60%	<1%	1%	3%	18%	29%	26%	18%	15%	44%	9%	6%	20%	29%	931	0	Sherif G. Awadalla, MD	389	138	75	25	13	2	6.9	16.7	13.3	24.0	3 / 13	0 / 2	1.8	2.2	2.5	2.9	2.3		38.7	34.2	24.1	7.7	0 / 18		17.3	3.7	1.9
337	METROHEALTH MEDICAL CENTER		CLEVELAND	OHIO	100%	80%	0%	0%	0%	10%	30%	10%	0%	0%	0%	0%	50%	0%	0%	10	0	Lori-Linell Hollins, MD	5	0	1	3	1	0	1 / 5		0 / 1	1 / 3	0 / 1		1.5		1.0	2.0	3.0		3 / 6		1 / 1	0 / 3	0 / 3		0 / 2
338	UNIVERSITY HOSPITALS FERTILITY CENTER		CLEVELAND	OHIO	100%	73%	0%	<1%	6%	10%	14%	22%	10%	3%	30%	17%	18%	11%	10%	518	3	James Goldfarb, MD	124	71	54	25	13	2	20.2	23.9	29.6	44.0	9 / 13	0 / 2	2.0	2.2	2.9	3.5	3.5	2.0	34.9	22.3	21.2	6.7	1 / 14	1 / 2	8.8	4.2	2.9
339	OHIO REPRODUCTIVE MEDICINE		COLUMBUS	OHIO	100%	35%	0%	3%	3%	22%	11%	24%	10%	8%	27%	12%	20%	16%	11%	611	0	Grant Schmidt, MD, PhD	245	101	67	15	11	6	4.5	5.9	10.4	3 / 15	0 / 11	0 / 6	1.9	2.2	2.4	2.4	2.5	5.7	45.2	33.7	17.7	0.0	0.0	0.0	15.3	9.5	0.0
340	KETTERING REPRODUCTIVE MEDICINE		KETTERING	OHIO	100%	68%	0%	0%	0%	5%	15%	31%	19%	0%	55%	5%	2%	8%	20%	227	0	Jeremy M. Groll, MD	98	26	15	7	0	0	6.1	3.8	3 / 15	0 / 7			1.9	1.9	2.2	2.4			45.9	30.2	15.4	2 / 17			12.9	13.6	0 / 12
341	FERTILITY CENTER OF NORTHWESTERN OHIO		TOLEDO	OHIO	100%	33%	0%	5%	0%	33%	13%	29%	13%	8%	37%	7%	5%	16%	25%	84	0	Joseph V. Karnitis, MD	32	11	14	2	1	0	15.6	0 / 11	3 / 14	2 / 2	0 / 1		2.2	2.1	2.5		3.0		42.3	34.8	25.0		0 / 3		0.0	0 / 9	0 / 11
342	CENTER FOR REPRODUCTIVE HEALTH		WEST CHESTER	OHIO	100%	55%	0%	<1%	<1%	11%	17%	30%	11%	5%	46%	3%	6%	7%	19%	205	1	Krystene B. DiPaola, MD	76	29	18	3	2	2	2.6	6.9	3 / 18	0 / 3	1 / 2	2 / 2	2.0	2.2	2.2	3.7			32.8	26.5	7.7	1 / 11			0.0	0.0	0 / 9
343	REPRODUCTIVE GYNECOLOGY, INC.		WESTERVILLE	OHIO	100%	72%	0%	<1%	4%	17%	14%	25%	18%	6%	51%	9%	7%	10%	29%	181	2	Richard Moretuzzo, MD	63	19	26	4	2	1	3.2	1 / 19	11.5	0 / 4	1 / 2	0 / 1	1.9	2.1	2.5	2.5	3.0	1.0	34.2	30.6	16.3	2 / 10	0 / 3	0 / 1	10.5	0 / 17	0.0
344	HENRY G. BENNETT, JR., FERTILITY INSTITUTE		OKLAHOMA CITY	OKLAHOMA	100%	56%	0%	0%	0%	22%	20%	8%	16%	<1%	48%	20%	9%	12%	20%	293	0	Eli Reshef, MD	155	37	26	5	1	1	3.2	2.7	11.5	1 / 5	1 / 1	1 / 1	2.0	2.1	2.3	3.3			43.3	31.9	18.8	2 / 13			0.0	0.0	0.0
345	OU PHYSICIANS REPRODUCTIVE MEDICINE		OKLAHOMA CITY	OKLAHOMA	100%	91%	0%	1%	1%	16%	18%	18%	11%	2%	46%	14%	14%	11%	21%	212	0	LaTasha B. Craig, MD	107	25	12	3	1	0	2.8	0.0	1 / 12	0 / 3	0 / 1		1.9	2.1	2.6	3.0	1.0		42.3	18.9	20.7	0 / 9	0 / 1		13.5	0.0	0 / 10
346	TULSA FERTILITY CENTER		TULSA	OKLAHOMA	100%	87%	0%	0%	6%	13%	13%	24%	10%	1%	52%	16%	8%	9%	24%	353	0	Stanley G. Prough, MD	147	38	28	4	3	0	5.4	7.9	10.7	0 / 4	1 / 3		1.8	1.9	2.0	1.8	1.0		33.2	37.5	21.4	1 / 7	1 / 1		8.1	0.0	0.0
347	THE FERTILITY CENTER OF OREGON		EUGENE	OREGON	100%	89%	0%	3%	11%	6%	29%	35%	<1%	12%	41%	10%	9%	12%	26%	133	0	Douglas J. Austin, MD	36	14	9	3	2	0	2.8	0 / 14	1 / 9	0 / 3	0 / 2		2.3	2.4	2.4	2.3	3.0		40.3	57.6	6 / 19	1 / 7	0 / 3		5.9	0 / 14	0 / 8
348	NORTHWEST FERTILITY CENTER		PORTLAND	OREGON	100%	52%	0%	0%	4%	27%	7%	37%	16%	0%	38%	4%	5%	17%	16%	139	0	Eugene M. Stoelk, MD	38	13	13	6	1	0	5.3	0 / 13	3 / 13	1 / 6	0 / 1		2.0	2.0	2.3	2.6	1.0		37.7	30.0	26.1	6 / 13	0 / 1		17.6	1 / 9	0 / 9
349	OREGON REPRODUCTIVE MEDICINE		PORTLAND	OREGON	100%	80%	<1%	3%	9%	7%	10%	34%	7%	4%	25%	17%	12%	6%	8%	1,059	4	John S. Hesla, MD	171	69	52	5	9	2	2.3	1.4	3.8	1 / 5	2 / 9	1 / 2	1.8	1.9	2.1	3.0	3.5		64.1	49.6	26.4	0 / 3	0.0		11.6	11.5	2.4
350	UNIVERSITY FERTILITY CONSULTANTS	OREGON HEALTH & SCIENCE UNIVERSITY	PORTLAND	OREGON	100%	83%	0%	6%	7%	13%	11%	27%	5%	4%	46%	24%	8%	13%	23%	402	1	David M. Lee, MD	99	59	40	18	6	4	5.1	15.3	5.0	3 / 18	0 / 6	1 / 4	2.0	2.0	2.2	2.8	2.8	4.0	28.8	36.0	30.6	9.4	1 / 12	0 / 4	5.5	7.3	6.3
351	ABINGTON REPRODUCTIVE MEDICINE, ABINGTON IVF AND GENETICS	TOLL CENTER FOR REPRODUCTIVE SCIENCES	ABINGTON	PENNSYLVANIA	100%	79%	0%	1%	4%	4%	8%	19%	3%	1%	21%	56%	1%	4%	6%	507	5	Stephen G. Somkuti, MD, PhD	188	76	64	11	12	7	5.3	7.9	17.2	0 / 11	0 / 12	2 / 7	2.0	2.3	2.6	2.8	2.6	3.5	31.8	24.8	19.3	4.0	0.0	0 / 14	5.8	0.0	0.0
352	INFERTILITY SOLUTIONS, PC		ALLENTOWN	PENNSYLVANIA	100%	93%	0%	0%	0%	17%	36%	14%	28%	8%	47%	14%	0%	22%	31%	36	0	Bruce I. Rose, MD, PhD	16	4	7	1	0	0	0 / 16	0 / 4	0 / 7	0 / 1			2.1	1.8	2.4	2.0			28.1	2 / 7	2 / 17	0 / 2			0 / 15	0 / 3	0 / 7
353	REPRODUCTIVE MEDICINE ASSOCIATES OF PENNSYLVANIA		ALLENTOWN	PENNSYLVANIA	100%	81%	0%	2%	17%	11%	22%	15%	6%	7%	55%	32%	0%	13%	32%	223	5	Wendy J. Schillings, MD	26	9	3	2	1	0	7.7	2 / 9	0 / 3	0 / 2	0 / 1		1.8	1.9	2.0	1.0	2.0		74.4	7 / 13	2 / 4	0 / 1	1 / 2		19.0	1 / 7	0 / 2
354	FAMILY FERTILITY CENTER		BETHLEHEM	PENNSYLVANIA	100%	66%	2%	0%	0%	6%	11%	49%	8%	3%	45%	12%	6%	11%	22%	80	0	H. Christina Lee, MD	19	8	10	7	1	2	0 / 19	0 / 8	1 / 10	0 / 7	0 / 1	0 / 2	1.7	2.0	1.8	2.7	2.0	2.5	53.1	7 / 16	3 / 15	3 / 19	0 / 2	0 / 5	7 / 19	0 / 8	0 / 5
355	MAIN LINE FERTILITY AND REPRODUCTIVE MEDICINE		BRYN MAWR	PENNSYLVANIA	100%	33%	<1%	<1%	12%	12%	17%	27%	7%	2%	21%	13%	23%	10%	7%	1,158	49	Michael J. Glassner, MD	267	121	121	63	21	3	4.5	10.7	13.2	12.7	23.8	0 / 3	2.0	2.2	2.8	2.9	3.5	2.0	35.9	28.1	16.7	12.4	2.3	0 / 2	9.6	6.8	5.1
356	GEISINGER MEDICAL CENTER FERTILITY PROGRAM		DANVILLE	PENNSYLVANIA	100%	94%	0%	1%	1%	15%	6%	24%	9%	5%	33%	3%	17%	7%	6%	124	1	Jennifer Gell, MD	37	23	14	5	3	0	2.7	8.7	1 / 14	1 / 5	0 / 3		1.9	2.0	2.2	3.0	3.0		31.7	14.6	0.0	1 / 3	0 / 9		9.7	0 / 19	0 / 10
357	PENN STATE MILTON S. HERSHEY MEDICAL CENTER		HERSHEY	PENNSYLVANIA	100%	78%	0%	0%	0%	4%	19%	0%	17%	<1%	28%	4%	40%	4%	10%	116	0	William C. Dodson, MD	46	12	13	3	0	0	10.9	1 / 12	0 / 13	0 / 3			2.0	2.3	2.5	1.7			34.4	14.3	19.4	0 / 5			3.1	0 / 9	0 / 10
358	REPRODUCTIVE MEDICINE ASSOCIATES OF PHILADELPHIA		KING OF PRUSSIA	PENNSYLVANIA	100%	68%	<1%	<1%	5%	12%	4%	24%	6%	3%	30%	27%	16%	11%	11%	581	3	Arthur J. Castelbaum, MD	167	72	80	27	14	3	3.6	4.2	11.3	11.1	1 / 14	2 / 3	1.8	1.9	2.2	2.8	2.0	1.0	51.8	42.3	26.2	12.5	0 / 10	0 / 1	15.0	6.7	0.0
359	FERTILITY AND GYNECOLOGY ASSOCIATES		PHILADELPHIA	PENNSYLVANIA	100%	33%	0%	0%	6%	9%	19%	66%	0%	3%	22%	6%	3%	13%	16%	35	2	Leonore C. Huppert, MD	1	8	4	3	2	0	0 / 1	0 / 8	0 / 4	0 / 3	0 / 2		1.0	1.8	3.0	4.0	4.0		1 / 1	2 / 11	3 / 9	1 / 8	1 / 8		1 / 1	0 / 5	0 / 3
360	JEFFERSON UNIVERSITY		PHILADELPHIA	PENNSYLVANIA	100%	78%	0%	0%	0%	27%	19%	50%	19%	4%	54%	0%	4%	19%	42%	27	0	Caleb Kallen, MD, PhD	14	3	3	3	0	0	0 / 14	0 / 3	0 / 3	0 / 3			2.0	2.0	2.7	3.3			50.0	2 / 4	2 / 8	0 / 10			0 / 14	0 / 2	0 / 3
361	SOCIETY HILL REPRODUCTIVE MEDICINE		PHILADELPHIA	PENNSYLVANIA	100%	71%	0%	0%	5%	17%	7%	42%	7%	0%	25%	4%	6%	6%	1%	88	0	Maureen P. Kelly, MD	30	5	7	2	0	0	6.7	0 / 5	2 / 7	1 / 2			1.7	1.7	2.0				41.7	1 / 5	6 / 10				15.0	0 / 2	0 / 5
362	UNIVERSITY OF PENNSYLVANIA	PENN FERTILITY CARE	PHILADELPHIA	PENNSYLVANIA	100%	46%	0%	<1%	3%	16%	13%	37%	10%	10%	23%	18%	16%	23%	13%	646	20	Anuja Dokras, MD, PhD	149	90	58	31	10	3	9.4	10.0	10.3	0.0	1 / 10	0 / 3	1.5	1.8	2.1	2.6	2.7	2.7	34.4	31.6	18.1	11.0	1 / 19	0 / 4	42.6	21.4	8.9
363	JONES INSTITUTE AT WEST PENN ALLEGHENY HEALTH SYSTEM		PITTSBURGH	PENNSYLVANIA	100%	76%	0%	0%	0%	17%	13%	28%	19%	0%	33%	11%	11%	17%	13%	54	0	Bryan R. Hecht, MD	23	7	2	3	3	0	4.3	0 / 7	0 / 2	1 / 3	0 / 3		2.0	2.3	3.0	1.5	3.3		19.4	2 / 14	1 / 3	0 / 3	0 / 10		0 / 15	0 / 6	0 / 1
364	REPRODUCTIVE HEALTH SPECIALISTS, INC.		PITTSBURGH	PENNSYLVANIA	100%	73%	0%	<1%	2%	11%	8%	12%	10%	<1%	37%	4%	28%	3%	6%	329	14	Judith L. Albert, MD	105	57	24	11	4	1	1.0	15.8	20.8	3 / 11	1 / 4	0 / 1	1.6	1.7	2.1	1.9	2.0	1.0	40.0	33.8	37.8	2 / 15	0 / 6	0 / 1	32.5	26.3	2 / 16
365	UNIVERSITY OF PITTSBURGH PHYSICIANS	CENTER FOR FERTILITY AND REPRODUCTIVE ENDOCRINOLOGY	PITTSBURGH	PENNSYLVANIA	100%	64%	0%	<1%	1%	3%	8%	37%	4%	2%	28%	18%	8%	2%	6%	735	1	Anthony N. Wakim, MD	181	69	31	29	13	2	5.0	7.2	19.4	17.2	1 / 13	1 / 2	1.6	1.8	2.4	2.7	2.0	3.0	26.9	24.7	11.5	4.9	1 / 14	0 / 3	37.2	14.6	0.0
366	REPRODUCTIVE ENDOCRINOLOGY AND FERTILITY CENTER		UPLAND	PENNSYLVANIA	100%	55%	0%	0%	3%	31%	20%	8%	30%	8%	26%	31%	<1%	35%	11%	196	0	Albert El-Roeiy, MD	67	32	26	2	3	2	17.9	15.6	15.4	0 / 2	1 / 3	0 / 2	2.0	2.1	2.0	2.0		3.0	25.5	25.0	18.2	0 / 2		0 / 3	3.8	0 / 19	0 / 8
367	SHADY GROVE FERTILITY RSC OF PENNSYLVANIA		WAYNE	PENNSYLVANIA	100%	72%	0%	0%	2%	9%	22%	28%	8%	2%	22%	4%	9%	2%	2%	326	6	Isaac Sasson, MD, PhD	96	38	19	7	6	0	5.2	18.4	3 / 19	3 / 7	2 / 6		1.5	1.8	1.7	2.0	2.0		22.5	26.2	4 / 19	3 / 6	0 / 8		48.6	19.0	2 / 10
368	WOMEN'S CLINIC, LTD.		WEST READING	PENNSYLVANIA	100%	74%	0%	0%	0%	17%	48%	48%	26%	3%	64%	48%	0%	34%	58%	105	3	Vincent A. Pellegrini, MD	53	14	11	10	1	0	17.0	5 / 14	1 / 11	3 / 10	0 / 1		2.3	2.2	3.0	3.6			44.3	35.0	3.7	0.0			2.4	0 / 9	0 / 8
369	THE FERTILITY CENTER, LLC		YORK	PENNSYLVANIA	100%	95%	0%	1%	2%	10%	5%	18%	0%	0%	21%	<1%	51%	3%	2%	120	0	Robert B. Filer, MD	52	12	11	6	2	2	0.0	0 / 12	0 / 11	0 / 6	0 / 2	0 / 2	2.3	2.4	2.4	2.2	2.0	1.0	33.3	18.2	5 / 19	0 / 13	0 / 2	0 / 1	0.0	0 / 8	0 / 5
370	PEDRO J. BEAUCHAMP, MD		BAYAMON	PUERTO RICO	100%	80%	0%	0%	1%	38%	25%	3%	25%	13%	61%	34%	1%	18%	45%	170	0	Pedro J. Beauchamp, MD	51	40	35	17	12	1	2.0	2.5	11.4	1 / 17	2 / 12	0 / 1	2.3	2.4	2.5	2.4	2.5	3.0	50.0	38.1	27.3	15.2	3 / 17	0 / 3	2.1	2.8	0.0
371	CLINICA DE FERTILIDAD HIMA-SAN PABLO		CAGUAS	PUERTO RICO	100%	71%	0%	0%	0%	34%	7%	13%	14%	0%	39%	2%	14%	7%	16%	56	0	Jose R. Cruz, MD	23	9	12	2	3	0	0.0	0 / 9	0 / 12	0 / 2	0 / 3		2.0	2.1	2.5	3.0	3.3		32.6	3 / 17	14.3	0 / 6	2 / 10		5.0	0 / 7	0 / 10
372	GREFI	GYNECOLOGY, REPRODUCTIVE ENDOCRINOLOGY & FERTILITY INSTITUTE	SANTURCE	PUERTO RICO	100%	67%	0%	0%	10%	10%	13%	13%	13%	0%	48%	16%	7%	3%	16%	33	2	Rosa Ileana Cruz, MD	9	4	4	3	0	1	0 / 9	0 / 4	1 / 4	0 / 3		1 / 1	2.7	2.5	3.0	2.3			1 / 16	2 / 10	1 / 9	2 / 7			0 / 6	0 / 4	0 / 3
373	WOMEN AND INFANTS' CENTER FOR REPRODUCTION AND INFERTILITY		PROVIDENCE	RHODE ISLAND	100%	61%	0%	<1%	3%	9%	8%	8%	4%	2%	27%	8%	42%	3%	5%	628	0	Kelly Pagidas, MD	192	99	94	59	18	0	2.1	5.1	12.8	5.1	2 / 18		1.9	2.2	2.8	3.5	4.8		24.8	30.8	22.1	3.6	9.5		8.3	6.0	0.0
374	PIEDMONT REPRODUCTIVE ENDOCRINOLOGY GROUP, PA		GREENVILLE	SOUTH CAROLINA	100%	96%	0%	<1%	4%	5%	36%	31%	2%	0%	60%	7%	<1%	4%	36%	264	1	John E. Nichols, MD	101	36	19	6	1	0	2.0	5.6	2 / 19	1 / 6	0 / 1		2.1	2.4	3.2	3.4			37.0	37.2	17.6	1 / 17			7.7	3.0	0 / 14
375	UNIVERSITY MEDICAL GROUP, DEPARTMENT OF OBSTETRICS AND GYNECOLOGY	FERTILITY CENTER OF THE CAROLINAS	GREENVILLE	SOUTH CAROLINA	100%	80%	0%	0%	6%	11%	43%	3%	25%	3%	40%	14%	2%	17%	17%	141	1	Paul B. Miller, MD	52	22	15	5	3	0	7.7	13.6	2 / 15	0 / 5	1 / 3		2.0	2.1	2.5	2.8	2.5		27.9	24.3	23.3	0 / 14	1 / 5		2.4	1 / 17	0 / 12
376	COASTAL FERTILITY SPECIALISTS		MOUNT PLEASANT	SOUTH CAROLINA	100%	46%	0%	<1%	5%	14%	11%	36%	6%	2%	22%	9%	15%	9%	6%	453	9	John Schnorr, MD	132	67	29	15	6	0	6.8	4.5	10.3	2 / 15	2 / 6		1.7	2.1	2.4	2.4	2.7		41.5	39.6	32.4	17.2	0 / 8		31.3	5.8	1 / 18
377	ADVANCED FERTILITY & REPRODUCTIVE ENDOCRINOLOGY		WEST COLUMBIA	SOUTH CAROLINA	100%	89%	0%	0%	7%	12%	22%	14%	5%	0%	37%	38%	2%	14%	13%	287	0	Gail F. Whitman-Elia, MD	51	14	29	11	3	0	3.9	0 / 14	3.4	1 / 11	2 / 3		2.0	1.9	2.7	4.0	2.0		26.0	26.1	12.7	7.1	0 / 2		0.0	0 / 11	0.0
378	SANFORD WOMEN'S HEALTH		SIOUX FALLS	SOUTH DAKOTA	100%	66%	0%	2%	28%	13%	20%	22%	9%	<1%	47%	45%	2%	23%	27%	336	0	Keith A. Hansen, MD	150	47	25	12	2	0	7.3	12.8	16.0	0 / 12	1 / 2		1.7	1.7	2.1	1.8			35.8	41.1	13.8	0 / 11			29.0	11.1	1 / 11
379	FERTILITY CENTER, LLC		CHATTANOOGA	TENNESSEE	100%	79%	0%	3%	14%	12%	10%	29%	7%	<1%	41%	3%	3%	<1%	5%	213	5	Barry W. Donesky, MD	32	14	12	6	5	1	3.1	4 / 14	4 / 12	1 / 6	1 / 5	0 / 1	1.8						3 / 7						1 / 4
380	TENNESSEE REPRODUCTIVE MEDICINE		CHATTANOOGA	TENNESSEE	100%	81%	2%	1%	19%	20%	18%	22%	14%	2%	42%	23%	7%	23%	20%	139	2	Ringland S. Murray, MD	51	24	16	2	2	0	7.8	0.0	2 / 16	0 / 2	0 / 2		1.7	1.9	1.6	2.5	3.0		56.8	40.5	6 / 16	1 / 5	0 / 6		25.0	1 / 15	0 / 5
381	QUILLEN FERTILITY AND WOMEN'S SERVICES		JOHNSON CITY	TENNESSEE	100%	62%	0%	1%	0%	16%	39%	7%	38%	2%	17%	0%	2%	11%	11%	84	0	Norman A. Assad, MD	40	15	10	2	1	1	10.0	1 / 15	1 / 10	1 / 2	0 / 1	0 / 1	2.0	1.9	2.2	2.0	3.0	4.0	35.8	24.0	15.0	0 / 2	0 / 3	0 / 4	0.0	0 / 11	0 / 8
382	EAST TENNESSEE IVF AND ANDROLOGY CENTER		KNOXVILLE	TENNESSEE	100%	47%	0%	0%	0%	6%	12%	35%	47%	12%	29%	0%	0%	41%	0%	17	0	Gayla Harris, MD	9	2	4	0	0	0	0 / 9	0 / 2	1 / 4				2.0	2.0	2.0				5 / 18	1 / 4	1 / 6				0 / 8	0 / 2	0 / 2
383	SOUTHEASTERN FERTILITY CENTER	JEFFREY A. KEENAN, MD, HCLD	KNOXVILLE	TENNESSEE	100%	52%	4%	0%	0%	<1%	5%	21%	15%	2%	46%	12%	15%	5%	12%	177	0	Jeffrey A. Keenan, MD	16	5	1	0	3	0	0 / 16	1 / 5	0 / 1		1 / 3		2.2	2.0	3.0		4.0		24.2	2 / 8	1 / 3		0 / 8		0 / 15	0 / 4	0 / 1
384	KUTTEH KE FERTILITY ASSOCIATES OF MEMPHIS, PLLC		MEMPHIS	TENNESSEE	100%	74%	0%	0%	5%	17%	19%	31%	8%	6%	36%	6%	7%	9%	17%	403	1	Raymond W. Ke, MD	95	33	25	10	5	1	6.3	12.1	20.0	1 / 10	0 / 5	1 / 1	1.9	2.0	2.2	2.3	1.7		43.1	25.5	20.0	2 / 18	0 / 5		8.8	0.0	0 / 19
385	THE CENTER FOR REPRODUCTIVE HEALTH		NASHVILLE	TENNESSEE	100%	92%	0%	0%	3%	17%	48%	36%	9%	2%	73%	4%	2%	6%	57%	129	0	Jaime M. Vasquez, MD	49	15	9	5	0	0	2.0	0 / 15	0 / 9	0 / 5			2.1	2.3	1.7	3.0			18.8	14.3	0 / 12	1 / 15			0.0	0 / 13	0 / 4
386	NASHVILLE FERTILITY CENTER		NASHVILLE	TENNESSEE	100%	78%	0%	<1%	26%	19%	19%	27%	23%	5%	40%	35%	5%	28%	26%	556	39	George A. Hill, MD	142	65	42	7	6	1	12.0	10.8	11.9	1 / 7	2 / 6	0 / 1	1.7	2.1	2.2	3.0	1.0	2.0	43.9	30.4	27.1	1 / 18	0 / 1	0 / 2	37.5	4.1	3.8
387	AUSTIN FERTILITY AND REPRODUCTIVE MEDICINE-WESTLAKE IVF		AUSTIN	TEXAS	100%	88%	0%	<1%	2%	8%	8%	32%	13%	4%	48%	6%	19%	10%	23%	143	0	Shahryar K. Kavoussi, MD	44	21	27	18	1	2	2.3	4.8	14.8	1 / 18	1 / 1	0 / 2	2.3	2.3	3.0	2.6		3.0	29.7	9.1	5.3	12.5		0 / 3	2.6	0 / 19	0 / 17
388	AUSTIN FERTILITY INSTITUTE, PA		AUSTIN	TEXAS	100%	98%	0%	<1%	13%	14%	21%	13%	19%	3%	33%	13%	8%	7%	13%	237	0	Kenneth K. Moghadam, MD	73	27	22	10	1	0	1.4	3.7	4.5	0 / 10	0 / 1		1.9	2.1	2.8	2.9	4.0		33.0	35.9	20.0	7.7	0 / 4		16.0	1 / 19	0 / 12
389	RMATX.COM, PLLC	RMA OF TEXAS-AUSTIN	AUSTIN	TEXAS	100%	100%	0%	0%	0%	14%	14%	36%	0%	0%	29%	7%	29%	14%	14%	15	0	Francisco Arredondo, MD	5	1	3	1	2	1	0 / 5	0 / 1	0 / 3	0 / 1	0 / 2	0 / 1	1.2	1.0	2.5	3.0	3.0	4.0	5 / 6	0 / 1	2 / 5	0 / 3	0 / 6	0 / 4	4 / 5		0 / 2
390	TEXAS FERTILITY CENTER	VAUGHN, SILVERBERG & ASSOCIATES	AUSTIN	TEXAS	100%	65%	0%	<1%	8%	10%	11%	36%	23%	18%	26%	18%	6%	21%	16%	1,122	2	Kaylen Silverberg, MD	195	116	128	65	28	4	4.1	5.2	8.6	21.5	14.3	0 / 4	1.5	1.8	2.5	2.9	3.9	6.0	34.5	28.2	15.3	7.9	9.0	0 / 6	52.0	27.9	4.6
391	DR. JEFFREY YOUNGKIN	AUSTIN FERTILITY CENTER	AUSTIN	TEXAS	100%	44%	0%	0%	0%	15%	0%	0%	46%	0%	15%	31%	31%	31%	8%	14	0	Jeffrey T. Youngkin, MD	3	3	3	0	0	0	0 / 3	0 / 3	0 / 3				1.0	2.0	2.3				0 / 3	3 / 4	3 / 7				3 / 3	0 / 2	0 / 3
392	CENTER FOR ASSISTED REPRODUCTION		BEDFORD	TEXAS	100%	68%	<1%	<1%	4%	14%	18%	37%	9%	3%	37%	11%	6%	10%	22%	522	7	Kevin J. Doody, MD	134	56	37	18	15	2	1.5	1.8	2.7	0 / 18	3 / 15	0 / 2	1.8	1.7	2.1	2.1	2.2	1.5	46.8	27.4	18.2	10.0	0 / 13	0 / 3	18.3	17.9	0.0
393	DALLAS-FORT WORTH FERTILITY ASSOCIATES		DALLAS	TEXAS	100%	43%	0%	2%	0%	15%	26%	45%	12%	13%	44%	13%	3%	22%	34%	696	0	Samuel J. Chantilis, MD	188	84	74	34	24	8	8.0	9.5	20.3	29.4	41.7	2 / 8	1.8	1.9	2.2	2.4	2.8	2.6	39.2	33.1	27.7	16.0	2.9	1 / 13	17.8	18.8	2.0
394	FERTILITY AND ADVANCED REPRODUCTIVE MEDICINE		DALLAS	TEXAS	100%	43%	0%	0%	3%	9%	22%	35%	14%	11%	26%	12%	11%	20%	14%	155	0	Orhan Bukulmez, MD	20	8	4	1	2	0	0.0	0 / 8	1 / 4	0 / 1	0 / 2		1.7	2.1	2.7	2.0	3.5		63.0	4 / 17	1 / 8	0 / 2	0 / 3		5 / 16	0 / 8	0 / 3
395	FERTILITY CENTER OF DALLAS		DALLAS	TEXAS	100%	88%	0%	0%	0%	26%	8%	29%	17%	21%	56%	6%	<1%	14%	34%	163	0	J. Michael Putman, MD	31	9	10	4	1	1	6.5	1 / 9	0 / 10	0 / 4	0 / 1	0 / 1	1.9	2.0	2.1	3.0	1.0	3.0	62.5	8 / 16	4 / 17	1 / 6	0 / 1	0 / 3	11.1	0 / 8	1 / 7
396	IVF INSTITUTE, PA		DALLAS	TEXAS	100%	100%	0%	0%	33%	24%	44%	36%	4%	80%	48%	0%	0%	36%	44%	60	0	Noel Peng, MD	4	2	3	0	0	0	0 / 4	0 / 2	0 / 3				2.0	2.5	3.0				6 / 8	2 / 5	2 / 9				0 / 4	0 / 2	0 / 3
397	REPROMED FERTILITY CENTER		DALLAS	TEXAS	100%	95%	2%	2%	5%	9%	14%	45%	2%	2%	9%	3%	21%	2%	3%	113	0	Anil Pinto, MD	32	10	11	2	2	0	0.0	0 / 10	2 / 11	0 / 2	0 / 2		2.0	1.9	2.0	2.0	2.0		45.3	3 / 19	7 / 18	0 / 4	0 / 2		0.0	0 / 9	0 / 9
398	SHER INSTITUTE FOR REPRODUCTIVE MEDICINE-DALLAS		DALLAS	TEXAS	100%	97%	0%	<1%	32%	15%	7%	52%	3%	3%	17%	13%	8%	9%	9%	274	0	Walid Saleh, MD	74	31	13	13	5	0	2.7	0.0	0 / 13	1 / 13	0 / 5		2.0	2.2	1.8	2.7	2.0		50.8	37.5	10 / 16	0 / 8	0 / 2		8.5	1 / 19	2 / 9
399	TEXAS CENTER FOR REPRODUCTIVE HEALTH		DALLAS	TEXAS	100%	100%	0%	0%	19%	3%	6%	57%	6%	15%	35%	45%	0%	25%	31%	76	0	Samuel P. Marynick, MD	17	9	6	3	0	2	0 / 17	0 / 9	0 / 6	0 / 3		0 / 2	1.8	2.0	2.6	2.0		1.0	62.1	6 / 18	2 / 13	0 / 4		0 / 1	2 / 15	0 / 8	0 / 5
400	THE WOMEN'S PLACE		DESOTO	TEXAS	100%	75%	0%	0%	0%	0%	40%	0%	0%	0%	80%	0%	0%	0%	20%	5	0	Lisa A. King, MD	4	0	0	0	0	0	0 / 4						1.8						2 / 7						0 / 3
401	UNIVERSITY FERTILITY CENTER		DICKINSON	TEXAS	100%	86%	0%	0%	0%	27%	28%	13%	38%	17%	25%	3%	7%	32%	13%	60	0	John Y. Phelps, MD	26	8	4	3	3	0	0.0	0 / 8	0 / 4	0 / 3	0 / 3		2.6	2.4	2.5	3.7	3.3		36.5	8 / 17	3 / 10	0 / 11	0 / 10		0.0	0 / 7	0 / 4
402	SOUTHWEST CENTER FOR REPRODUCTIVE HEALTH, PA		EL PASO	TEXAS	100%	89%	0%	2%	0%	20%	15%	18%	33%	6%	20%	26%	<1%	19%	12%	112	0	Luis S. Noble, MD	23	13	12	5	1	0	8.7	0 / 13	4 / 12	0 / 5	0 / 1		1.8	2.5	2.4	3.2			58.8	13.3	4 / 17	1 / 16			1 / 13	0 / 11	0 / 7
403	BROOKE ARMY MEDICAL CENTER		FORT SAM HOUSTON	TEXAS	100%	58%	0%	0%	0%	37%	15%	19%	14%	11%	40%	<1%	11%	18%	20%	119	0	Jamie A. Massie, MD	64	34	21	0	0	0	4.7	0.0	0.0				2.0	2.0	2.1				41.2	36.8	12.2				6.7	6.5	1 / 18
404	FORT WORTH FERTILITY, PA		FORT WORTH	TEXAS	100%	94%	<1%	4%	28%	8%	6%	28%	3%	3%	35%	12%	19%	4%	8%	537	11	Robert Kaufmann, MD	154	61	35	12	6	6	2.6	4.9	8.6	1 / 12	1 / 6	1 / 6	1.7	1.8	1.8	1.8	2.0	2.0	44.8	25.6	31.3	0 / 14	2 / 8	0 / 4	21.3	4.9	0 / 13
405	DALLAS IVF		FRISCO	TEXAS	100%	58%	0%	2%	3%	11%	14%	22%	7%	5%	39%	6%	18%	5%	16%	504	0	Brian D. Barnett, MD	145	76	60	25	5	2	4.1	3.9	21.7	8.0	0 / 5	0 / 2	1.7	1.8	2.0	2.4	2.8		44.0	36.4	33.8	10.8	0 / 8		25.2	15.0	0.0
406	FERTILITY SPECIALISTS OF TEXAS, PLLC		FRISCO	TEXAS	100%	54%	0%	<1%	6%	16%	18%	23%	6%	<1%	36%	8%	12%	6%	13%	302	0	Jerald S. Goldstein, MD	109	39	52	21	6	0	4.6	2.6	21.2	33.3	1 / 6		2.0	2.0	2.5	3.4	3.2		51.1	42.7	27.3	4.5	2 / 16		6.5	0.0	0.0
407	FRISCO INSTITUTE FOR REPRODUCTIVE MEDICINE		FRISCO	TEXAS	100%	68%	0%	0%	0%	11%	16%	25%	4%	3%	51%	11%	12%	4%	24%	198	3	Rinku V. Mehta, MD	57	22	21	6	1	0	1.8	9.1	19.0	0 / 6	0 / 1		1.7	1.9	2.2	3.5	1.0		45.6	32.4	26.3	9.5	0 / 1		29.4	4 / 18	0 / 17
408	ADVANCED FERTILITY CENTER OF TEXAS		HOUSTON	TEXAS	100%	93%	0%	0%	7%	15%	33%	29%	14%	4%	18%	23%	4%	19%	14%	343	4	Michael A. Allon, MD	14	7	5	1	1	2	0 / 14	0 / 7	1 / 5	0 / 1	0 / 1	0 / 2	2.2	2.1	2.3	2.0	2.0	2.0	22.6	5 / 15	2 / 6	0 / 2	0 / 2	0 / 2	0 / 14	0 / 7	0 / 4
409	BAYLOR FAMILY FERTILITY PROGRAM		HOUSTON	TEXAS	100%	83%	0%	1%	9%	10%	16%	40%	11%	3%	33%	11%	5%	10%	19%	196	2	William E. Gibbons, MD	41	24	15	17	2	1	9.8	29.2	1 / 15	4 / 17	0 / 2	1 / 1	1.7	1.9	2.9	3.2	2.5		19.6	30.8	13.8	0.0	1 / 5		42.3	2 / 14	0 / 10
410	COOPER INSTITUTE FOR ADVANCED REPRODUCTIVE MEDICINE		HOUSTON	TEXAS	100%	63%	0%	2%	7%	41%	17%	25%	7%	25%	65%	12%	<1%	13%	54%	144	0	C. James Chuong, MD	38	10	16	12	5	1	0.0	0 / 10	6 / 16	2 / 12	3 / 5	1 / 1	2.4	2.8	3.1	3.8			18.8	12.0	8.0	17.4			0.0	0 / 8	0 / 8
411	FERTILITY SPECIALISTS OF HOUSTON		HOUSTON	TEXAS	100%	85%	0%	0%	8%	16%	19%	49%	13%	4%	28%	19%	5%	19%	21%	1,008	0	George M. Grunert, MD	144	55	42	21	13	3	13.2	9.1	9.5	9.5	1 / 13	0 / 3	1.7	2.0	1.8	2.0	2.5	2.0	28.8	13.1	11.4	2 / 18	0 / 9	0 / 2	32.7	13.8	0 / 18
412	THE HEARD CLINIC		HOUSTON	TEXAS	100%	80%	10%	10%	20%	8%	23%	0%	0%	0%	39%	23%	31%	8%	15%	18	0	Michael Heard, MD	5	4	1	0	0	0	0 / 5	0 / 4	0 / 1				1.8	2.0	2.0				0 / 9	0 / 4	0 / 2				0 / 4	0 / 2	0 / 1
413	HOUSTON FERTILITY INSTITUTE	HOUSTON FERTILITY INSTITUTE	HOUSTON	TEXAS	>99%	93%	<1%	<1%	5%	14%	9%	43%	6%	9%	23%	14%	15%	17%	10%	2,037	84	Ghassan F. Haddad, MD	254	109	67	51	19	5	1.6	3.7	6.0	7.8	4 / 19	0 / 5	1.9	1.9	2.0	2.1	1.6	2.5	37.8	36.0	24.8	10.0	1 / 14	0 / 5	7.9	4.8	4.5
414	HOUSTON INFERTILITY CLINIC	SONJA KRISTIANSEN, MD	HOUSTON	TEXAS	100%	73%	0%	0%	13%	18%	<1%	26%	2%	2%	35%	17%	17%	4%	10%	133	0	Sonja B. Kristiansen, MD	47	20	15	7	9	8	2.1	5.0	4 / 15	0 / 7	0 / 9	3 / 8	2.8	2.6	2.3	1.3	1.9	1.7	18.6	24.0	33.3	2 / 5	0 / 13	2 / 5	0.0	2 / 19	1 / 8
415	HOUSTON IVF		HOUSTON	TEXAS	100%	97%	0%	1%	0%	11%	12%	43%	6%	6%	20%	10%	14%	13%	8%	686	2	Timothy N. Hickman, MD	157	101	68	30	10	6	0.0	2.0	5.9	3.3	0 / 10	1 / 6	2.0	2.2	2.7	3.2	2.7	2.4	43.7	35.8	19.3	13.5	11.1	0 / 12	4.5	0.0	0.0
416	IVFMD		IRVING	TEXAS	100%	54%	0%	2%	<1%	25%	17%	33%	11%	3%	38%	8%	5%	16%	21%	518	3	Sy Le, MD	126	34	38	7	1	2	1.6	2.9	2.6	0 / 7	0 / 1	0 / 2	1.8	2.0	2.0	2.1	3.0	1.5	50.3	30.2	28.1	0 / 13		0 / 3	19.1	10.7	3.0
417	CENTER FOR FERTILITY AND REPRODUCTIVE SURGERY	TEXAS TECH UNIVERSITY HEALTH SCIENCES CENTER	LUBBOCK	TEXAS	100%	78%	0%	5%	3%	14%	33%	22%	22%	5%	41%	19%	0%	21%	26%	64	0	Jennifer L. Phy, DO	26	5	4	1	1	0	0.0	1 / 5	0 / 4	0 / 1	0 / 1		2.0	2.5	2.0	3.0			40.4	2 / 10	1 / 6	0 / 3			11.5	0 / 4	0 / 2
418	THE CENTRE FOR REPRODUCTIVE MEDICINE		LUBBOCK	TEXAS	100%	24%	0%	7%	8%	23%	25%	28%	36%	13%	40%	40%	0%	41%	35%	154	1	Janelle O. Dorsett, MD	40	6	10	5	1	0	10.0	0 / 6	1 / 10	1 / 5	0 / 1		1.9	1.8	1.9	1.5	1.0		40.0	6 / 9	4 / 13	0 / 3	0 / 1		0 / 14	0 / 4	0 / 5
419	REPRODUCTIVE INSTITUTE OF SOUTH TEXAS		MCALLEN	TEXAS	100%	93%	0%	3%	4%	38%	24%	20%	4%	29%	50%	41%	3%	27%	34%	154	0	Esteban O. Brown, MD	65	23	18	7	0	0	4.6	4.3	1 / 18	1 / 7			2.1	2.2	2.1	2.5			33.3	20.0	15.4	1 / 11			0.0	1 / 19	0 / 11
420	PRESBYTERIAN HOSPITAL PLANO ARTS		PLANO	TEXAS	100%	35%	0%	0%	0%	11%	49%	23%	19%	36%	34%	37%	1%	40%	33%	202	0	Alfred J. Rodriguez, MD	38	26	15	12	3	0	0.0	15.4	1 / 15	1 / 12	1 / 3		2.0	2.3	3.1	3.4	3.0		40.0	9.1	9.3	7.4	0 / 6		9.1	1 / 17	0 / 14
421	FERTILITY CENTER OF SAN ANTONIO		SAN ANTONIO	TEXAS	100%	74%	0%	1%	10%	25%	18%	20%	12%	7%	37%	9%	12%	16%	18%	543	1	Joseph E. Martin, MD	154	61	65	29	13	7	3.2	13.1	3.1	6.9	2 / 13	2 / 7	1.9	1.9	2.2	2.5	2.1	1.8	48.0	25.9	20.5	17.0	2 / 15	1 / 7	3.0	9.3	2.0
422	FERTILITY INSTITUTE OF TEXAS, PLLC		SAN ANTONIO	TEXAS	100%	100%	0%	0%	50%	22%	0%	11%	0%	0%	56%	33%	22%	0%	44%	9	0	Susan Hudson, MD	3	1	0	0	0	0	0 / 3	0 / 1
423	INSTITUTE FOR WOMEN'S HEALTH	ADVANCED FERTILITY CENTER	SAN ANTONIO	TEXAS	100%	55%	0%	0%	0%	14%	53%	22%	2%	2%	41%	39%	0%	20%	35%	52	0	Joseph R. Garza, MD	11	6	11	2	7	1	1 / 11	1 / 6	1 / 11	2 / 2	2 / 7	1 / 1	1.5	2.2	2.8		1.4		3 / 6	4 / 11	0 / 17		0 / 7		2 / 4	0 / 5	0 / 4
424	PERINATAL AND FERTILITY SPECIALISTS OF SAN ANTONIO		SAN ANTONIO	TEXAS	100%	65%	0%	0%	0%	36%	18%	36%	32%	0%	14%	0%	0%	32%	5%	22	0	Gerard M. Honoré, MD, PhD	6	1	8	5	0	0	0 / 6	0 / 1	2 / 8	1 / 5			2.0	3.0	3.0	3.3			2 / 12	0 / 3	2 / 15	1 / 13			0 / 6	0 / 1	0 / 5
425	REPRODUCTIVE MEDICINE ASSOCIATES OF TEXAS, PA		SAN ANTONIO	TEXAS	100%	88%	0%	<1%	3%	12%	37%	23%	12%	3%	40%	12%	6%	19%	21%	387	0	Francisco Arredondo, MD	103	39	28	7	6	0	8.7	10.3	14.3	3 / 7	1 / 6		1.7	1.8	1.9	2.0	2.4		58.6	32.8	35.6	0 / 6	0 / 12		27.6	3.3	0 / 18
426	UT MEDICINE WOMEN'S HEALTH CENTER		SAN ANTONIO	TEXAS	100%	38%	0%	0%	0%	14%	15%	27%	12%	5%	35%	3%	22%	11%	18%	97	0	Randal D. Robinson, MD	28	16	15	1	4	0	3.6	2 / 16	3 / 15	1 / 1	1 / 4		1.7	1.9	2.3		3.0		40.0	28.0	7.1		0 / 6		19.0	1 / 11	0 / 10
427	SCOTT & WHITE		TEMPLE	TEXAS	100%	67%	0%	0%	1%	30%	6%	0%	8%	0%	29%	6%	30%	4%	5%	98	0	Thomas J. Wincek, MD, PhD	47	13	10	2	0	0	21.3	5 / 13	4 / 10	1 / 2			1.9	2.0	2.2				50.7	2 / 16	5 / 13				0.0	0 / 8	0 / 6
428	NORTH HOUSTON CENTER FOR REPRODUCTIVE MEDICINE, PA	(NHCRM)	THE WOODLANDS	TEXAS	100%	85%	2%	2%	3%	7%	47%	14%	9%	9%	21%	30%	15%	25%	17%	81	0	Dorothy J. Roach, MD	32	12	8	6	0	2	0.0	0 / 12	1 / 8	0 / 6		1 / 2	1.8	1.8	2.3	2.2		3.0	51.8	54.5	5 / 16	1 / 13		1 / 3	10.3	1 / 11	0 / 7
429	CENTER OF REPRODUCTIVE MEDICINE (CORM)		WEBSTER	TEXAS	100%	69%	0%	<1%	10%	9%	35%	22%	14%	1%	8%	10%	2%	<1%	0%	349	0	Vicki L. Schnell, MD	109	37	23	10	3	4	4.6	5.4	21.7	2 / 10	0 / 3	1 / 4	1.9	1.9	2.3	1.9	3.0	4.0	54.4	37.7	18.9	2 / 13	0 / 3	0 / 8	17.0	11.1	0 / 14
430	UTAH FERTILITY CENTER		PLEASANT GROVE	UTAH	100%	50%	0%	<1%	<1%	22%	15%	29%	20%	2%	35%	7%	7%	18%	16%	489	2	Russell Foulk, MD	214	55	22	12	1	0	0.5	7.3	13.6	2 / 12	0 / 1		1.9	1.9	2.1	2.4	2.0		55.3	43.9	23.5	4 / 17	0 / 2		10.9	2.5	1 / 13
431	UTAH CENTER FOR REPRODUCTIVE MEDICINE		SALT LAKE CITY	UTAH	100%	48%	0%	<1%	3%	10%	12%	21%	15%	2%	43%	16%	12%	9%	18%	579	0	Erica B. Johnstone, MD	223	53	28	17	1	0	4.9	18.9	14.3	6 / 17	0 / 1		1.9	2.1	2.1	2.9			46.1	36.9	31.7	2 / 17			13.2	2.6	0 / 18
432	REPRODUCTIVE CARE CENTER		SANDY	UTAH	100%	69%	0%	<1%	5%	9%	24%	20%	18%	3%	55%	6%	2%	7%	26%	521	41	Keith L. Blauer, MD	190	59	34	8	1	1	5.3	3.4	5.9	1 / 8	0 / 1	0 / 1	2.0	1.9	2.1	1.7	2.0		33.3	21.6	10.9	1 / 10	0 / 2		9.9	12.5	7.7
433	VERMONT CENTER FOR REPRODUCTIVE MEDICINE	UNIVERSITY OF VERMONT MEDICAL CENTER FOR REPRODUCTIVE MEDICINE	BURLINGTON	VERMONT	100%	50%	0%	3%	1%	6%	9%	33%	7%	<1%	40%	13%	16%	8%	16%	129	0	Elizabeth McGee, MD	30	26	25	10	2	0	0.0	23.1	24.0	1 / 10	0 / 2		1.7	1.7	2.3	2.3	4.0		56.1	32.3	26.8	1 / 16	0 / 4		23.8	5 / 15	1 / 17
434	WASHINGTON FERTILITY CENTER		ANNANDALE	VIRGINIA	100%	52%	0%	0%	<1%	16%	8%	35%	4%	<1%	30%	7%	20%	4%	15%	143	0	Pierre Asmar, MD	34	22	22	18	5	3	0.0	0.0	4.5	0 / 18	0 / 5	0 / 3	1.8	2.2	2.6	2.7	2.7	2.3	26.4	20.5	17.5	5.0	0 / 8	0 / 3	24.1	4.5	0 / 15
435	DOMINION FERTILITY AND ENDOCRINOLOGY		ARLINGTON	VIRGINIA	100%	68%	70%	<1%	5%	13%	8%	48%	5%	4%	36%	41%	7%	26%	26%	1,287	2	Michael DiMattina, MD	234	156	167	144	90	92	10.7	10.9	19.8	20.1	25.6	27.2	1.1	1.1	1.2	1.3	1.3	1.1	42.9	24.7	21.1	12.7	7.7	2.9	72.7	9 / 16	1 / 14
436	REPRODUCTIVE MEDICINE AND SURGERY CENTER OF VIRGINIA, PLC		CHARLOTTESVILLE	VIRGINIA	100%	52%	0%	0%	3%	14%	17%	22%	26%	11%	46%	12%	7%	22%	26%	225	0	Christopher D. Williams, MD	67	34	18	6	2	0	10.4	17.6	2 / 18	0 / 6	0 / 2		1.9	2.3	2.8	4.2	2.5		42.3	26.4	26.2	3 / 13	1 / 5		13.0	8.0	0 / 13
437	GENETICS & IVF INSTITUTE		FAIRFAX	VIRGINIA	100%	88%	0%	0%	34%	10%	9%	55%	4%	7%	34%	30%	6%	17%	25%	618	74	Laurence C. Udoff, MD	75	43	52	24	12	7	5.3	9.3	0.0	4.2	1 / 12	0 / 7	1.6	1.6	1.8	2.1	2.6	2.7	25.9	12.5	22.9	8.6	4.8	0 / 16	33.3	4 / 18	27.3
438	THE MUASHER CENTER FOR FERTILITY AND IVF DBA	PARTNERS FOR FERTILITY AND IVF	FAIRFAX	VIRGINIA	100%	75%	1%	0%	0%	4%	9%	5%	4%	0%	16%	9%	61%	5%	1%	85	3	Nancy Durso, MD	40	14	16	3	3	0	2.5	1 / 14	1 / 16	0 / 3	0 / 3		1.9	1.9	2.2	1.0	1.7		20.3	2 / 19	6.9	0 / 2	0 / 5		0.0	0 / 8	0 / 12
439	JONES INSTITUTE FOR REPRODUCTIVE MEDICINE		NORFOLK	VIRGINIA	100%	86%	0%	2%	7%	21%	15%	32%	11%	7%	28%	12%	9%	15%	14%	408	0	Laurel A. Stadtmauer, MD	90	59	36	26	4	7	6.7	5.1	5.6	11.5	0 / 4	4 / 7	2.0	2.0	2.1	1.9	1.5	2.0	33.3	25.6	15.8	13.5	0 / 6	1 / 4	0.0	0.0	0.0
440	VIRGINIA CENTER FOR REPRODUCTIVE MEDICINE		RESTON	VIRGINIA	100%	100%	0%	2%	3%	23%	29%	44%	9%	17%	64%	50%	<1%	27%	60%	167	0	Fady I. Sharara, MD	39	21	37	9	5	2	0.0	0.0	0.0	0 / 9	0 / 5	0 / 2	1.4	1.5	2.2	2.0	1.6	1.5	47.3	74.2	31.8	4 / 16	1 / 8	0 / 3	51.4	50.0	6.5
441	FERTILITY INSTITUTE OF VIRGINIA		RICHMOND	VIRGINIA	100%	89%	0%	<1%	4%	17%	15%	16%	8%	5%	38%	3%	14%	5%	10%	297	7	Kenneth A. Steingold, MD	70	25	29	14	6	0	0.0	4.0	13.8	3 / 14	2 / 6		2.0	2.1	2.7	3.1	3.5		36.5	9.4	13.3	12.0	0 / 14		8.1	3 / 17	0.0
442	LIFESOURCE FERTILITY CENTER		RICHMOND	VIRGINIA	100%	79%	0%	0%	2%	14%	22%	47%	16%	9%	68%	10%	0%	13%	52%	115	3	Joseph G. Gianfortoni, MD	20	18	7	7	0	0	10.0	2 / 18	1 / 7	2 / 7			1.3	1.9	1.8	1.8			8 / 19	33.3	3 / 9	1 / 6			10 / 14	1 / 10	0 / 4
443	THE RICHMOND CENTER FOR FERTILITY AND ENDOCRINOLOGY		RICHMOND	VIRGINIA	100%	77%	0%	2%	7%	16%	17%	23%	9%	2%	59%	16%	6%	8%	35%	133	3	George F. Tidey, MD	28	15	8	7	3	0	0.0	1 / 15	1 / 8	2 / 7	2 / 3		1.8	2.1	2.3	2.5	5.0		27.7	4 / 15	2 / 14	0 / 10	1 / 5		23.1	0 / 9	0 / 6
444	UNIVERSITY CENTER FOR ADVANCED REPRODUCTIVE MEDICINE		RICHMOND	VIRGINIA	100%	85%	0%	6%	3%	20%	14%	8%	5%	0%	28%	31%	16%	8%	13%	71	0	Richard S. Lucidi, MD	12	7	10	4	0	0	2 / 12	1 / 7	2 / 10	0 / 4			1.9	1.8	2.6	2.8			7 / 17	1 / 9	23.8	0 / 11			2 / 9	0 / 5	0 / 8
445	THE NEW HOPE CENTER FOR REPRODUCTIVE MEDICINE		VIRGINIA BEACH	VIRGINIA	100%	87%	3%	3%	12%	12%	19%	47%	12%	13%	31%	9%	2%	13%	23%	283	2	Robin L. Poe-Zeigler, MD	68	28	33	14	6	8	2.9	3.6	12.1	0 / 14	1 / 6	1 / 8	2.0	2.0	2.4	2.6	2.0	3.0	29.2	18.8	15.4	4.3	1 / 6	0 / 6	2.1	0 / 10	0 / 13
446	FRANCISCO M. IRIANNI, MD		WINCHESTER	VIRGINIA	100%	67%	0%	0%	0%	4%	7%	36%	18%	7%	39%	0%	11%	0%	14%	28	0	Francisco M. Irianni, MD	13	0	4	0	1	0	1 / 13		1 / 4		0 / 1		2.1		2.3		5.0		57.1		2 / 7		0 / 5		0 / 10		0 / 3
447	OVERLAKE REPRODUCTIVE HEALTH, INC., PS		BELLEVUE	WASHINGTON	100%	52%	0%	<1%	6%	55%	50%	84%	10%	4%	47%	1%	1%	36%	45%	164	1	Kevin M. Johnson, MD	46	27	16	14	6	0	15.2	22.2	3 / 16	3 / 14	3 / 6		1.9	1.9	2.8	2.4	3.0		37.0	24.0	27.3	16.7	1 / 6		0.0	0 / 9	0 / 7
448	WASHINGTON CENTER FOR REPRODUCTIVE MEDICINE		BELLEVUE	WASHINGTON	100%	54%	<1%	0%	71%	4%	1%	25%	0%	0%	15%	63%	5%	9%	5%	152	0	James I. Kustin, MD	56	26	24	4	1	0	0.0	0.0	8.3	0 / 4	0 / 1		1.9	1.9	1.9	2.0	1.0		41.5	40.0	3.7	2 / 6	0 / 1		20.9	1 / 17	0 / 9
449	BELLINGHAM IVF & FERTILITY CARE		BELLINGHAM	WASHINGTON	100%	76%	0%	0%	0%	3%	33%	39%	7%	3%	67%	6%	2%	6%	46%	104	0	Emmett Branigan, MD	21	11	6	2	0	2	0.0	0 / 11	0 / 6	0 / 2		1 / 2	2.0	2.0	1.8	2.0			34.2	31.8	0 / 9	0 / 4			0.0	0 / 11	0 / 5
450	POMA FERTILITY		KIRKLAND	WASHINGTON	100%	43%	0%	0%	8%	9%	13%	36%	5%	9%	38%	7%	18%	14%	17%	94	0	Michael S. Opsahl, MD	38	10	7	9	1	0	5.3	2 / 10	0 / 7	1 / 9	0 / 1		1.6	1.8	2.4	3.0	3.0		57.9	7 / 14	5 / 12	8.3	0 / 3		40.6	3 / 8	0 / 4
451	OLYMPIA WOMEN'S HEALTH		OLYMPIA	WASHINGTON	100%	0%	0%	0%	0%	13%	19%	13%	22%	0%	9%	0%	38%	9%	3%	32	0	James F. Moruzzi, MD, PhD	13	6	4	2	0	0	0 / 13	0 / 6	0 / 4	0 / 2			1.9	2.2	2.3	2.0			30.4	2 / 11	0 / 7	1 / 4			1 / 11	0 / 5	0 / 3
452	PACIFIC NORTHWEST FERTILITY AND IVF SPECIALISTS		SEATTLE	WASHINGTON	100%	94%	<1%	0%	0%	6%	4%	44%	6%	1%	22%	10%	16%	4%	5%	1,020	0	Lorna A. Marshall, MD	70	50	45	23	6	3	0.0	4.0	6.7	8.7	2 / 6	1 / 3	1.8	1.9	2.4	2.7	3.0	4.0	42.9	28.0	21.9	8.7	0 / 12	0 / 8	22.0	9.1	5.0
453	SEATTLE REPRODUCTIVE MEDICINE	INTEGRAMED AMERICA	SEATTLE	WASHINGTON	100%	60%	0%	<1%	2%	14%	11%	30%	10%	4%	35%	11%	11%	9%	13%	1,881	268	Lynn B. Davis, MD	347	171	174	98	21	10	5.2	12.9	19.0	19.4	9.5	3 / 10	1.5	1.6	1.8	2.3	2.7	2.0	41.2	39.1	24.2	12.1	4.3	0 / 14	46.1	31.4	14.2
454	UNIVERSITY REPRODUCTIVE CARE	UNIVERSITY OF WASHINGTON	SEATTLE	WASHINGTON	100%	80%	0%	0%	20%	10%	17%	39%	6%	9%	37%	27%	10%	16%	29%	71	0	Diane Woodford, MD	20	9	7	9	0	0	20.0	1 / 9	3 / 7	1 / 9			1.6	2.2	2.0	2.7			9 / 14	0 / 11	0 / 4	0 / 8			3 / 8	0 / 5	0 / 2
455	THE CENTER FOR REPRODUCTIVE HEALTH		SPOKANE	WASHINGTON	100%	95%	0%	<1%	0%	11%	11%	24%	5%	0%	71%	10%	12%	4%	33%	332	28	Edwin Robins, MD	83	15	3	0	0	0	0.0	0 / 15	0 / 3				1.8	1.7	1.7				46.5	38.5	3 / 5				12.5	0 / 11	0 / 2
456	GYFT CLINIC, PLLC		TACOMA	WASHINGTON	100%	69%	0%	0%	4%	13%	13%	22%	5%	5%	39%	6%	14%	8%	8%	64	0	Robert Z. McLees, MD	28	9	6	8	0	1	7.1	2 / 9	0 / 6	0 / 8		1 / 1	2.2	3.3	3.3	3.4			32.8	21.7	5.0	3.7			0.0	0 / 7	0 / 6
457	MADIGAN ARMY MEDICAL CENTER		TACOMA	WASHINGTON	100%	50%	0%	0%	0%	31%	13%	32%	7%	3%	27%	11%	9%	14%	14%	155	0	Greg E. Chow, MD	59	20	22	17	3	0	13.6	15.0	9.1	2 / 17	1 / 3		1.7	1.8	2.0	2.3	2.5		32.6	26.7	16.7	3.6	1 / 5		30.6	1 / 12	0 / 14
458	WEST VIRGINIA UNIVERSITY FERTILITY CENTER		CHARLESTON	WEST VIRGINIA	100%	89%	0%	0%	0%	24%	8%	27%	3%	3%	19%	0%	16%	0%	0%	37	0	Pickens A. Gantt, MD	13	6	5	1	3	0	2 / 13	0 / 6	0 / 5	0 / 1	0 / 3		2.3	2.2	2.0	3.0	2.7		26.1	2 / 11	2 / 10	0 / 3	1 / 8		0 / 10	0 / 4	0 / 4
459	CABELL HUNTINGTON HOSPITAL	CENTER FOR ADVANCED REPRODUCTIVE MEDICINE	HUNTINGTON	WEST VIRGINIA	100%	67%	0%	0%	0%	4%	24%	4%	24%	0%	16%	44%	0%	12%	4%	25	0	William N. Burns, MD	10	5	6	0	0	0	0 / 10	0 / 5	0 / 6				2.4	2.8	2.4				12.5	3 / 11	3 / 12				1 / 10	0 / 3	0 / 3
460	WEST VIRGINIA UNIVERSITY CENTER FOR REPRODUCTIVE MEDICINE		MORGANTOWN	WEST VIRGINIA	100%	57%	0%	0%	0%	32%	17%	17%	18%	10%	62%	28%	3%	18%	47%	60	0	Roger C. Toffle, MD	33	6	5	3	0	0	18.2	1 / 6	1 / 5	0 / 3			2.2	2.0	2.3	1.0			18.8	2 / 8	0 / 7	0 / 1			0.0	0 / 4	0 / 2
461	AURORA HEALTH CARE - AURORA FERTILITY SERVICES	THE WOMEN'S CENTER AT AURORA BAYCARE MEDICAL CENTER	GREEN BAY	WISCONSIN	100%	91%	0%	0%	5%	19%	28%	13%	8%	4%	83%	22%	<1%	9%	47%	127	0	Aida Shanti, MD	42	17	5	3	0	0	4.8	2 / 17	0 / 5	0 / 3			1.9	1.9	2.0	1.0			30.4	22.2	0 / 4	0 / 1			2.9	1 / 14	0 / 2
462	UNIVERSITY OF WISCONSIN-GENERATIONS FERTILITY CARE		MIDDLETON	WISCONSIN	100%	49%	0%	0%	0%	17%	22%	23%	12%	6%	51%	2%	12%	14%	25%	194	11	Dan I. Lebovic, MD	76	28	16	0	0	0	6.6	7.1	3 / 16				1.4	1.5	1.6				53.6	51.7	6 / 19				59.6	8 / 17	2 / 10
463	WISCONSIN FERTILITY INSTITUTE		MIDDLETON	WISCONSIN	100%	78%	0%	2%	7%	7%	14%	44%	5%	3%	18%	6%	16%	6%	6%	266	0	David L. Olive, MD	27	9	6	3	0	0	3.7	1 / 9	0 / 6	2 / 3			2.1	2.3	2.8	3.0			28.0	2 / 16	2 / 17				4.3	0 / 6	0 / 5
464	FROEDTERT & MEDICAL COLLEGE OF WISCONSIN	REPRODUCTIVE MEDICINE CENTER	MILWAUKEE	WISCONSIN	100%	93%	0%	0%	<1%	7%	18%	38%	8%	2%	46%	<1%	10%	6%	19%	391	17	Estil Strawn, Jr., MD	85	42	26	5	2	0	2.4	7.1	11.5	1 / 5	1 / 2		1.4	1.7	2.1	2.0	2.0		38.6	25.0	14.3	1 / 8	0 / 2		56.5	30.3	1 / 18
465	REPRODUCTIVE SPECIALTY CENTER		MILWAUKEE	WISCONSIN	100%	75%	0%	0%	0%	18%	3%	21%	27%	9%	77%	0%	3%	3%	35%	35	0	Grace M. Janik, MD	9	7	7	1	0	0	0 / 9	0 / 7	0 / 7	0 / 1			1.8	2.3	1.7	3.0			6 / 16	3 / 14	3 / 12	1 / 3			2 / 8	0 / 7	2 / 6
466	GUNDERSEN FERTILITY CENTER		ONALASKA	WISCONSIN	100%	100%	0%	0%	0%	24%	32%	35%	35%	3%	35%	9%	3%	29%	27%	34	0	Sana Salih, MD	8	2	4	1	1	0	0 / 8	0 / 2	0 / 4	0 / 1	0 / 1		1.4	1.0	2.0	3.0			9 / 10	1 / 2	0 / 6	0 / 3			3 / 6	2 / 2	0 / 3
467	AURORA HEALTH CARE-AURORA FERTILITY SERVICES, WEST ALLIS		WEST ALLIS	WISCONSIN	100%	98%	0%	2%	11%	13%	15%	43%	3%	7%	69%	24%	8%	5%	54%	164	0	Aida Shanti, MD	52	26	13	5	6	0	0.0	7.7	0 / 13	0 / 5	0 / 6		1.9	1.9	2.4	2.3	2.5		48.8	24.2	30.8	1 / 7	2 / 10		2.4	0 / 15	0 / 11
[truncated: 163 more columns]

## Sheet: Clinic Table Dictionary
Clinic Table Data Dictionary
Variable	Label	Type	Size
OrderID	Alphabetical Order ID	Long Integer	3
PrevClinName1	First line of reporting year clinic name	Text	120
PrevClinName2	Second line of reporting year clinic name	Text	100
ClinCityCode	Reporting year clinic city	Text	25
ClinStateCode	Reporting year clinic state	Text	35
IVF_Rate	Percentage of fresh nondonor cycles with IVF performed	Text	4
ICSI_Rate	Percentage of fresh nondonor cycles with ICSI	Text	4
Unstimulated_Rate	Percentage of fresh nondonor cycles that were unstimulated	Text	4
Gest_Rate	Percentage of fresh nondonor cycles that used a gestational carrier	Text	4
PGD_Rate	Percentage of fresh nondonor cycles with PGD performed	Text	4
Diag_TubalRate	ART Patient Diagnosis (Tubal factor)	Text	4
Diag_OvulatoryRate	ART Patient Diagnosis (Ovulatory dysfunction)	Text	4
Diag_DORRate	ART Patient Diagnosis (Diminished ovarian reserve)	Text	4
Diag_EndometriosisRate	ART Patient Diagnosis (Endometriosis)	Text	4
Diag_UterineRate	ART Patient Diagnosis (Uterine factor)	Text	4
Diag_MaleRate	ART Patient Diagnosis (Male factor)	Text	4
Diag_OtherRate	ART Patient Diagnosis (Other factor)	Text	4
Diag_UnknownRate	ART Patient Diagnosis (Unknown factor)	Text	4
Diag_ComboNoMaleRate	ART Patient Diagnosis (Female factors only)	Text	4
Diag_ComboMaleRate	ART Patient Diagnosis (Female & male factors)	Text	4
TotNumberCycles	Total number of cycles reported by clinic (excludes cycles evaluting new procedures)	Text	5
TotUsingFrozenEggs	Total number of cycles using frozen eggs reported by clinic	Text	5
MedicalDirector	Data verified by (Name of Medical Director)	Text	100
FshNDCycle1	(Fresh Nondonor Eggs) Number of cycles <35	Text	5
FshNDCycle2	(Fresh Nondonor Eggs) Number of cycles 35-37	Text	5
FshNDCycle3	(Fresh Nondonor Eggs) Number of cycles 38-40	Text	5
FshNDCycle4	(Fresh Nondonor Eggs) Number of cycles 41-42	Text	5
FshNDCycle5	(Fresh Nondonor Eggs) Number of cycles 43-44	Text	5
FshNDCycle6	(Fresh Nondonor Eggs) Number of cycles >44	Text	5
FshNDCansRate1	(Fresh Nondonor Eggs) Cancellations per 100 cycles <35	Text	7
FshNDCansRate2	(Fresh Nondonor Eggs) Cancellations per 100 cycles 35-37	Text	7
FshNDCansRate3	(Fresh Nondonor Eggs) Cancellations per 100 cycles38-40	Text	7
FshNDCansRate4	(Fresh Nondonor Eggs) Cancellations per 100 cycles 41-42	Text	7
FshNDCansRate5	(Fresh Nondonor Eggs) Cancellations per 100 cycles 43-44	Text	7
FshNDCansRate6	(Fresh Nondonor Eggs) Cancellations per 100 cycles >44	Text	7
FshNDEmbryosRate1	(Fresh Nondonor Eggs) Average number of embryos transferred <35	Text	7
FshNDEmbryosRate2	(Fresh Nondonor Eggs) Average number of embryos transferred 35-37	Text	7
FshNDEmbryosRate3	(Fresh Nondonor Eggs) Average number of embryos transferred 38-40	Text	7
FshNDEmbryosRate4	(Fresh Nondonor Eggs) Average number of embryos transferred 41-42	Text	7
FshNDEmbryosRate5	(Fresh Nondonor Eggs) Average number of embryos transferred 43-44	Text	7
FshNDEmbryosRate6	(Fresh Nondonor Eggs) Average number of embryos transferred >44	Text	7
FshNDImplant1	(Fresh Nondonor Eggs) Implantation rate per 100 cycles <35	Text	7
FshNDImplant2	(Fresh Nondonor Eggs) Implantation rate per 100 cycles 35-37	Text	7
FshNDImplant3	(Fresh Nondonor Eggs) Implantation rate per 100 cycles 38-40	Text	7
FshNDImplant4	(Fresh Nondonor Eggs) Implantation rate per 100 cycles 41-42	Text	7
FshNDImplant5	(Fresh Nondonor Eggs) Implantation rate per 100 cycles 43-44	Text	7
FshNDImplant6	(Fresh Nondonor Eggs) Implantation rate per 100 cycles >44	Text	7
FshNDeSETRate1	(Fresh Nondonor Eggs) Elective single embryo transfers (eSET) per 100 cycles <35	Text	7
FshNDeSETRate2	(Fresh Nondonor Eggs) Elective single embryo transfers (eSET) per 100 cycles 35-37	Text	7
FshNDeSETRate3	(Fresh Nondonor Eggs) Elective single embryo transfers (eSET) per 100 cycles 38-40	Text	7
FshNDeSETRate4	(Fresh Nondonor Eggs) Elective single embryo transfers (eSET) per 100 cycles 41-42	Text	7
FshNDeSETRate5	(Fresh Nondonor Eggs) Elective single embryo transfers (eSET) per 100 cycles 43-44	Text	7
FshNDeSETRate6	(Fresh Nondonor Eggs) Elective single embryo transfers (eSET) per 100 cycles >44	Text	7
FshNDHealthSnglLBRate1	(Fresh Nondonor Eggs) Healthy Singleton live births per 100 cycles <35	Text	7
FshNDHealthSnglLBRate2	(Fresh Nondonor Eggs) Healthy Singleton live births per 100 cycles 35-37	Text	7
FshNDHealthSnglLBRate3	(Fresh Nondonor Eggs) Healthy Singleton live births per 100 cycles 38-40	Text	7
FshNDHealthSnglLBRate4	(Fresh Nondonor Eggs) Healthy Singleton live births per 100 cycles 41-42	Text	7
FshNDHealthSnglLBRate5	(Fresh Nondonor Eggs) Healthy Singleton live births per 100 cycles 43-44	Text	7
FshNDHealthSnglLBRate6	(Fresh Nondonor Eggs) Healthy Singleton live births per 100 cycles >44	Text	7
FshNDSnglLBRate1	(Fresh Nondonor Eggs) Singleton live births per 100 cycles <35	Text	7
FshNDSnglLBRate2	(Fresh Nondonor Eggs) Singleton live births per 100 cycles 35-37	Text	7
FshNDSnglLBRate3	(Fresh Nondonor Eggs) Singleton live births per 100 cycles 38-40	Text	7
FshNDSnglLBRate4	(Fresh Nondonor Eggs) Singleton live births per 100 cycles 41-42	Text	7
FshNDSnglLBRate5	(Fresh Nondonor Eggs) Singleton live births per 100 cycles 43-44	Text	7
FshNDSnglLBRate6	(Fresh Nondonor Eggs) Singleton live births per 100 cycles >44	Text	7
FshNDTwinlLBRate1	(Fresh Nondonor Eggs) Twin live births per 100 cycles <35	Text	7
FshNDTwinlLBRate2	(Fresh Nondonor Eggs) Twin live births per 100 cycles 35-37	Text	7
FshNDTwinlLBRate3	(Fresh Nondonor Eggs) Twin live births per 100 cycles 38-40	Text	7
FshNDTwinlLBRate4	(Fresh Nondonor Eggs) Twin live births per 100 cycles 41-42	Text	7
FshNDTwinlLBRate5	(Fresh Nondonor Eggs) Twin live births per 100 cycles 43-44	Text	7
FshNDTwinlLBRate6	(Fresh Nondonor Eggs) Twin live births per 100 cycles >44	Text	7
FshNDLvBirthsRate1	(Fresh Nondonor Eggs) Live births per 100 cycles <35	Text	7
FshNDLvBirthsRate2	(Fresh Nondonor Eggs) Live births per 100 cycles 35-37	Text	7
FshNDLvBirthsRate3	(Fresh Nondonor Eggs) Live births per 100 cycles 38-40	Text	7
FshNDLvBirthsRate4	(Fresh Nondonor Eggs) Live births per 100 cycles 41-42	Text	7
FshNDLvBirthsRate5	(Fresh Nondonor Eggs) Live births per 100 cycles 43-44	Text	7
FshNDLvBirthsRate6	(Fresh Nondonor Eggs) Live births per 100 cycles >44	Text	7
FshNDPregRate1	(Fresh Nondonor Eggs) Pregnancies per 100 cycles <35	Text	7
FshNDPregRate2	(Fresh Nondonor Eggs) Pregnancies per 100 cycles 35-37	Text	7
FshNDPregRate3	(Fresh Nondonor Eggs) Pregnancies per 100 cycles 38-40	Text	7
FshNDPregRate4	(Fresh Nondonor Eggs) Pregnancies per 100 cycles 41-42	Text	7
FshNDPregRate5	(Fresh Nondonor Eggs) Pregnancies per 100 cycles 43-44	Text	7
FshNDPregRate6	(Fresh Nondonor Eggs) Pregnancies per 100 cycles >44	Text	7
FshNDTransfers1	(Fresh Nondonor Eggs) Number of transfers <35	Text	5
FshNDTransfers2	(Fresh Nondonor Eggs) Number of transfers 35-37	Text	5
FshNDTransfers3	(Fresh Nondonor Eggs) Number of transfers 38-40	Text	5
FshNDTransfers4	(Fresh Nondonor Eggs) Number of transfers 41-42	Text	5
FshNDTransfers5	(Fresh Nondonor Eggs) Number of transfers 43-44	Text	5
FshNDTransfers6	(Fresh Nondonor Eggs) Number of transfers >44	Text	5
FshNDHealthSnglLB_TransRate1	(Fresh Nondonor Eggs) Healthy Singleton live births per 100 transfers <35	Text	7
FshNDHealthSnglLB_TransRate2	(Fresh Nondonor Eggs) Healthy Singleton live births per 100 transfers 35-37	Text	7
FshNDHealthSnglLB_TransRate3	(Fresh Nondonor Eggs) Healthy Singleton live births per 100 transfers 38-40	Text	7
FshNDHealthSnglLB_TransRate4	(Fresh Nondonor Eggs) Healthy Singleton live births per 100 transfers 41-42	Text	7
FshNDHealthSnglLB_TransRate5	(Fresh Nondonor Eggs) Healthy Singleton live births per 100 transfers 43-44	Text	7
FshNDHealthSnglLB_TransRate6	(Fresh Nondonor Eggs) Healthy Singleton live births per 100 transfers >44	Text	7
FshNDSnglLB_TransRate1	(Fresh Nondonor Eggs) Singleton live births per 100 transfers <35	Text	7
FshNDSnglLB_TransRate2	(Fresh Nondonor Eggs) Singleton live births per 100 transfers 35-37	Text	7
FshNDSnglLB_TransRate3	(Fresh Nondonor Eggs) Singleton live births per 100 transfers 38-40	Text	7
FshNDSnglLB_TransRate4	(Fresh Nondonor Eggs) Singleton live births per 100 transfers 41-42	Text	7
FshNDSnglLB_TransRate5	(Fresh Nondonor Eggs) Singleton live births per 100 transfers 43-44	Text	7
FshNDSnglLB_TransRate6	(Fresh Nondonor Eggs) Singleton live births per 100 transfers >44	Text	7
FshNDTwinLB_TransRate1	(Fresh Nondonor Eggs) Twin live births per 100 transfers <35	Text	7
FshNDTwinLB_TransRate2	(Fresh Nondonor Eggs) Twin live births per 100 transfers 35-37	Text	7
FshNDTwinLB_TransRate3	(Fresh Nondonor Eggs) Twin live births per 100 transfers 38-40	Text	7
FshNDTwinLB_TransRate4	(Fresh Nondonor Eggs) Twin live births per 100 transfers 41-42	Text	7
FshNDTwinLB_TransRate5	(Fresh Nondonor Eggs) Twin live births per 100 transfers 43-44	Text	7
FshNDTwinLB_TransRate6	(Fresh Nondonor Eggs) Twin live births per 100 transfers >44	Text	7
FshNDLvBirths_TransRate1	(Fresh Nondonor Eggs) Live births per 100 transfers <35	Text	7
FshNDLvBirths_TransRate2	(Fresh Nondonor Eggs) Live births per 100 transfers 35-37	Text	7
FshNDLvBirths_TransRate3	(Fresh Nondonor Eggs) Live births per 100 transfers 38-40	Text	7
FshNDLvBirths_TransRate4	(Fresh Nondonor Eggs) Live births per 100 transfers 41-42	Text	7
FshNDLvBirths_TransRate5	(Fresh Nondonor Eggs) Live births per 100 transfers 43-44	Text	7
FshNDLvBirths_TransRate6	(Fresh Nondonor Eggs) Live births per 100 transfers >44	Text	7
FshNDTransPregRate1	(Fresh Nondonor Eggs) Pregnancies per 100 transfers <35	Text	7
FshNDTransPregRate2	(Fresh Nondonor Eggs) Pregnancies per 100 transfers 35-37	Text	7
FshNDTransPregRate3	(Fresh Nondonor Eggs) Pregnancies per 100 transfers 38-40	Text	7
FshNDTransPregRate4	(Fresh Nondonor Eggs) Pregnancies per 100 transfers 41-42	Text	7
FshNDTransPregRate5	(Fresh Nondonor Eggs) Pregnancies per 100 transfers 43-44	Text	7
FshNDTransPregRate6	(Fresh Nondonor Eggs) Pregnancies per 100 transfers >44	Text	7
ThwNDTotCycles1	(Frozen Nondonor Eggs) Number of cycles <35	Text	5
ThwNDTotCycles2	(Frozen Nondonor Eggs) Number of cycles 35-37	Text	5
ThwNDTotCycles3	(Frozen Nondonor Eggs) Number of cycles 38-40	Text	5
ThwNDTotCycles4	(Frozen Nondonor Eggs) Number of cycles 41-42	Text	5
ThwNDTotCycles5	(Frozen Nondonor Eggs) Number of cycles 43-44	Text	5
ThwNDTotCycles6	(Frozen Nondonor Eggs) Number of cycles >44	Text	5
ThwNDTransfers1	(Frozen Nondonor Eggs) Number of transfers <35	Text	5
ThwNDTransfers2	(Frozen Nondonor Eggs) Number of transfers 35-37	Text	5
ThwNDTransfers3	(Frozen Nondonor Eggs) Number of transfers 38-40	Text	5
ThwNDTransfers4	(Frozen Nondonor Eggs) Number of transfers 41-42	Text	5
ThwNDTransfers5	(Frozen Nondonor Eggs) Number of transfers 43-44	Text	5
ThwNDTransfers6	(Frozen Nondonor Eggs) Number of transfers >44	Text	5
ThwNDEstTransPerRetrievRate1	(Frozen Nondonor Eggs) Estimated average number of transfers per retrieval <35	Text	7
ThwNDEstTransPerRetrievRate2	(Frozen Nondonor Eggs) Estimated average number of transfers per retrieval 35-37	Text	7
ThwNDEstTransPerRetrievRate3	(Frozen Nondonor Eggs) Estimated average number of transfers per retrieval 38-40	Text	7
ThwNDEstTransPerRetrievRate4	(Frozen Nondonor Eggs) Estimated average number of transfers per retrieval 41-42	Text	7
ThwNDEstTransPerRetrievRate5	(Frozen Nondonor Eggs) Estimated average number of transfers per retrieval 43-44	Text	7
ThwNDEstTransPerRetrievRate6	(Frozen Nondonor Eggs) Estimated average number of transfers per retrieval >44	Text	7
ThwNDEmbryosRate1	(Frozen Nondonor Eggs) Average number of embryos transferred <35	Text	7
ThwNDEmbryosRate2	(Frozen Nondonor Eggs) Average number of embryos transferred 35-37	Text	7
ThwNDEmbryosRate3	(Frozen Nondonor Eggs) Average number of embryos transferred 38-40	Text	7
ThwNDEmbryosRate4	(Frozen Nondonor Eggs) Average number of embryos transferred 41-42	Text	7
ThwNDEmbryosRate5	(Frozen Nondonor Eggs) Average number of embryos transferred 43-44	Text	7
ThwNDEmbryosRate6	(Frozen Nondonor Eggs) Average number of embryos transferred >44	Text	7
ThwNDImplant1	(Frozen Nondonor Eggs) Implantation rate per 100 cycles <35	Text	7
ThwNDImplant2	(Frozen Nondonor Eggs) Implantation rate per 100 cycles 35-37	Text	7
ThwNDImplant3	(Frozen Nondonor Eggs) Implantation rate per 100 cycles 38-40	Text	7
ThwNDImplant4	(Frozen Nondonor Eggs) Implantation rate per 100 cycles 41-42	Text	7
ThwNDImplant5	(Frozen Nondonor Eggs) Implantation rate per 100 cycles 43-44	Text	7
ThwNDImplant6	(Frozen Nondonor Eggs) Implantation rate per 100 cycles >44	Text	7
ThwNDHealthSnglLB_TransRate1	(Frozen Nondonor Eggs) Healthy Singleton live births per 100 transfers <35	Text	7
ThwNDHealthSnglLB_TransRate2	(Frozen Nondonor Eggs) Healthy Singleton live births per 100 transfers 35-37	Text	7
ThwNDHealthSnglLB_TransRate3	(Frozen Nondonor Eggs) Healthy Singleton live births per 100 transfers 38-40	Text	7
ThwNDHealthSnglLB_TransRate4	(Frozen Nondonor Eggs) Healthy Singleton live births per 100 transfers 41-42	Text	7
ThwNDHealthSnglLB_TransRate5	(Frozen Nondonor Eggs) Healthy Singleton live births per 100 transfers 43-44	Text	7
ThwNDHealthSnglLB_TransRate6	(Frozen Nondonor Eggs) Healthy Singleton live births per 100 transfers >44	Text	7
ThwNDSnglLB_TransRate1	(Frozen Nondonor Eggs) Singleton live births per 100 transfers <35	Text	7
ThwNDSnglLB_TransRate2	(Frozen Nondonor Eggs) Singleton live births per 100 transfers 35-37	Text	7
ThwNDSnglLB_TransRate3	(Frozen Nondonor Eggs) Singleton live births per 100 transfers 38-40	Text	7
ThwNDSnglLB_TransRate4	(Frozen Nondonor Eggs) Singleton live births per 100 transfers 41-42	Text	7
ThwNDSnglLB_TransRate5	(Frozen Nondonor Eggs) Singleton live births per 100 transfers 43-44	Text	7
ThwNDSnglLB_TransRate6	(Frozen Nondonor Eggs) Singleton live births per 100 transfers >44	Text	7
ThwNDTwinLB_TransRate1	(Frozen Nondonor Eggs) Twin live births per 100 transfers <35	Text	7
ThwNDTwinLB_TransRate2	(Frozen Nondonor Eggs) Twin live births per 100 transfers 35-37	Text	7
ThwNDTwinLB_TransRate3	(Frozen Nondonor Eggs) Twin live births per 100 transfers 38-40	Text	7
ThwNDTwinLB_TransRate4	(Frozen Nondonor Eggs) Twin live births per 100 transfers 41-42	Text	7
ThwNDTwinLB_TransRate5	(Frozen Nondonor Eggs) Twin live births per 100 transfers 43-44	Text	7
ThwNDTwinLB_TransRate6	(Frozen Nondonor Eggs) Twin live births per 100 transfers >44	Text	7
ThwNDLvBirths_TransRate1	(Frozen Nondonor Eggs) Live births per 100 transfers <35	Text	7
ThwNDLvBirths_TransRate2	(Frozen Nondonor Eggs) Live births per 100 transfers 35-37	Text	7
ThwNDLvBirths_TransRate3	(Frozen Nondonor Eggs) Live births per 100 transfers 38-40	Text	7
ThwNDLvBirths_TransRate4	(Frozen Nondonor Eggs) Live births per 100 transfers 41-42	Text	7
ThwNDLvBirths_TransRate5	(Frozen Nondonor Eggs) Live births per 100 transfers 43-44	Text	7
ThwNDLvBirths_TransRate6	(Frozen Nondonor Eggs) Live births per 100 transfers >44	Text	7
ThwNDTransPregRate1	(Frozen Nondonor Eggs) Pregnancies per 100 transfers <35	Text	7
ThwNDTransPregRate2	(Frozen Nondonor Eggs) Pregnancies per 100 transfers 35-37	Text	7
ThwNDTransPregRate3	(Frozen Nondonor Eggs) Pregnancies per 100 transfers 38-40	Text	7
ThwNDTransPregRate4	(Frozen Nondonor Eggs) Pregnancies per 100 transfers 41-42	Text	7
ThwNDTransPregRate5	(Frozen Nondonor Eggs) Pregnancies per 100 transfers 43-44	Text	7
ThwNDTransPregRate6	(Frozen Nondonor Eggs) Pregnancies per 100 transfers >44	Text	7
TotBankingCycles1	Number of oocyte/embryo banking cycles reported by clinic <35	Text	5
TotBankingCycles2	Number of oocyte/embryo banking cycles reported by clinic 35-37	Text	5
TotBankingCycles3	Number of oocyte/embryo banking cycles reported by clinic 38-40	Text	5
TotBankingCycles4	Number of oocyte/embryo banking cycles reported by clinic 41-42	Text	5
TotBankingCycles5	Number of oocyte/embryo banking cycles reported by clinic 43-44	Text	5
TotBankingCycles6	Number of oocyte/embryo banking cycles reported by clinic >44	Text	5
FshDnrTotCycles	(Fresh Embryos from Donor Eggs) Number of cycles	Text	5
ThwDnrTotCycles	(Frozen Embryos from Donor Eggs) Number of cycles	Text	5
FshDnrTransfers	(Fresh Embryos from Donor Eggs) Number of transfers	Text	7
ThwDnrTransfers	(Frozen Embryos from Donor Eggs) Number of transfers	Text	7
FshDnrEmbryosRate	(Fresh Embryos from Donor Eggs) Average number of embryos transferred	Text	7
ThwDnrEmbryosRate	(Frozen Embryos from Donor Eggs) Average number of embryos transferred	Text	7
FshDnrImplant	(Fresh Embryos from Donor Eggs) Implantation rate per 100 cycles	Text	7
ThwDnrImplant	(Frozen Embryos from Donor Eggs) Implantation rate per 100 cycles	Text	7
FshDnrHealthSnglLB_TransRate	(Fresh Embryos from Donor Eggs) Health Singleton live births per 100 transfers	Text	7
ThwDnrHealthSnglLB_TransRate	(Frozen Embryos from Donor Eggs) Health Singleton live births per 100 transfers	Text	7
FshDnrSnglLB_TransRate	(Fresh Embryos from Donor Eggs) Singleton live births per 100 transfers	Text	7
ThwDnrSnglLB_TransRate	(Frozen Embryos from Donor Eggs) Singleton live births per 100 transfers	Text	7
FshDnrTwinLB_TransRate	(Fresh Embryos from Donor Eggs) Twin live births per 100 transfers	Text	7
ThwDnrTwinLB_TransRate	(Frozen Embryos from Donor Eggs) Twin live births per 100 transfers	Text	7
FshDnrLvBirths_TransRate	(Fresh Embryos from Donor Eggs) Live births per 100 transfers	Text	7
ThwDnrLvBirths_TransRate	(Frozen Embryos from Donor Eggs) Live births per 100 transfers	Text	7
FshDnrTransPregRate	(Fresh Embryos from Donor Eggs) Pregnancies per 100 transfers	Text	7
ThwDnrTransPregRate	(Frozen Embryos from Donor Eggs) Pregnancies per 100 transfers	Text	7
CurrClinNameAll	Current clinic name (Current Clinic Services and Profile)	Text	255
DonorEgg	Donor Egg (Current Clinic Services and Profile)	Text	3
DonorEmbryo	Donor Embryo (Current Clinic Services and Profile)	Text	3
SingleWomen	Single Women (Current Clinic Services and Profile)	Text	3
Surrogates	Gestational Carrier (Current Clinic Services and Profile)	Text	3
Cryopreservation	Embryo cryopreservation (Current Clinic Services and Profile)	Text	3
SART_Member	SART member (Current Clinic Services and Profile)	Text	3
Accreditation	Verified lab accreditation (Current Clinic Services and Profile)	Text	9
TotExcludedResearchCycles	Number of excluded cycles in which new procedures were evaluated	Text	5
State_code	Postal code (i.e., 2-character state abbreviations)	Text	2
*Data type for calculated variables has been defined as text to accommodate special characters including fraction signs, percentage signs, commas, and comparison operators such as 'greater than (>)' or 'less than (<)'
